# Supplementary material for: Bis[4-(4-chloro­benzo­yl)-3-methyl-1-phenyl-1H-pyrazol-5-olato-κ2 O,O′]bis­(methanol-κO)nickel(II)
Source: Acta Crystallogr Sect E Struct Rep Online. 2010 Oct 9;66(Pt 11):m1361. doi: 10.1107/S1600536810038973 (PMC3008993; doi:10.1107/S1600536810038973)
Supplement: Supplementary file 2 [file e-66-m1361-Isup2.hkl]

# 
# h,k,l, Fc-squared, Fo-squared, sigma(Fo-squared) and status flag 
# 
data_I
_shelx_title ' 080221A in P2(1)/c' 
_shelx_refln_list_code          4 
_shelx_F_calc_maximum      178.09 
_exptl_crystal_F_000       772.00 
_reflns_d_resolution_high  0.8399 
 
loop_ 
 _symmetry_equiv_pos_as_xyz 
 'x, y, z' 
 '-x, y+1/2, -z+1/2' 
 '-x, -y, -z' 
 'x, -y-1/2, z-1/2' 
 
_cell_length_a    11.8398 
_cell_length_b    12.3162 
_cell_length_c    13.2104 
_cell_angle_alpha  90.000 
_cell_angle_beta  114.706 
_cell_angle_gamma  90.000 
 
_shelx_F_squared_multiplier     1.000 
 
loop_ 
 _refln_index_h 
 _refln_index_k 
 _refln_index_l 
 _refln_F_squared_calc 
 _refln_F_squared_meas 
 _refln_F_squared_sigma 
 _refln_observed_status 
   1   0   0    18710.02    20729.08    245.27 o 
   2   0   0     4018.42     4266.19     35.74 o 
   3   0   0      152.46      160.62      4.78 o 
   4   0   0      577.08      570.24     10.12 o 
   5   0   0       39.73       65.98      5.90 o 
   6   0   0       56.94       58.86      4.44 o 
   7   0   0      585.14      487.94     16.28 o 
   8   0   0      175.69      165.94     14.63 o 
   9   0   0     2953.70     2839.93     62.45 o 
  10   0   0       56.70       52.30     11.49 o 
  11   0   0        3.08       10.89      8.69 o 
  12   0   0        4.67        6.74      8.43 o 
   1   1   0     1278.70     1184.58     11.40 o 
   2   1   0     1367.06     1442.85     12.03 o 
   3   1   0       42.97       55.15      5.31 o 
   4   1   0      352.56      328.30      5.47 o 
   5   1   0      985.00      946.38     10.55 o 
   6   1   0      243.81      251.73      5.66 o 
   7   1   0        0.83        2.53      1.84 o 
   8   1   0      255.57      257.51      8.62 o 
   9   1   0        3.98       -0.02      5.10 o 
  10   1   0      105.19       96.07     16.16 o 
  11   1   0       69.29       77.82     11.80 o 
  12   1   0        5.53        3.97      5.86 o 
   0   2   0      101.29       47.59      3.34 o 
   1   2   0      805.51      874.36     10.56 o 
   2   2   0     2351.64     2487.04     19.55 o 
   3   2   0      350.52      389.46      5.64 o 
   4   2   0     1405.36     1401.07     14.71 o 
   5   2   0      709.38      620.63      8.46 o 
   6   2   0      239.73      222.84      5.51 o 
   7   2   0     1366.61     1278.63     14.66 o 
   8   2   0     1290.95     1327.26     24.25 o 
   9   2   0      608.26      583.46     18.82 o 
  10   2   0        0.69       -1.97      6.76 o 
  11   2   0      437.95      430.96     18.40 o 
  12   2   0      107.38       85.83     10.84 o 
   1   3   0      371.54      417.46      6.72 o 
   2   3   0     3089.59     3149.51     30.01 o 
   3   3   0     2248.97     2240.22     20.06 o 
   4   3   0       92.56       54.99      2.78 o 
   5   3   0     1829.88     1835.90     16.94 o 
   6   3   0      814.80      775.00     10.71 o 
   7   3   0      383.73      405.18      8.14 o 
   8   3   0       12.91       11.37      3.75 o 
   9   3   0       64.79       43.82      7.43 o 
  10   3   0       30.56       23.77      6.72 o 
  11   3   0       15.99       19.07      7.04 o 
  12   3   0      102.99       87.58     19.29 o 
   0   4   0     2969.47     2916.16     29.76 o 
   1   4   0     6537.67     6312.84     44.60 o 
   2   4   0       42.01       31.22      2.63 o 
   3   4   0     1657.39     1701.87     14.62 o 
   4   4   0     6168.42     6302.96     44.85 o 
   5   4   0      563.44      514.18      8.66 o 
   6   4   0      962.34      874.87     12.02 o 
   7   4   0        1.82        0.66      2.09 o 
   8   4   0      783.23      774.47     15.72 o 
   9   4   0      682.95      687.04     21.30 o 
  10   4   0      106.31      113.98     10.62 o 
  11   4   0       77.40       80.08     10.24 o 
  12   4   0        1.49       -0.37      5.87 o 
   1   5   0       22.43       23.77      2.58 o 
   2   5   0      861.09      940.58     10.25 o 
   3   5   0      599.76      627.72      9.10 o 
   4   5   0     1504.00     1599.21     15.39 o 
   5   5   0      241.54      210.33      6.19 o 
   6   5   0      573.27      600.18     11.07 o 
   7   5   0      176.82      161.99      7.74 o 
   8   5   0      112.11      122.31     11.19 o 
   9   5   0       18.27       17.51      4.63 o 
  10   5   0       34.67       36.24      7.69 o 
  11   5   0       87.57       97.08     11.01 o 
  12   5   0        7.73       12.54      7.29 o 
   0   6   0     2407.70     2407.14     29.80 o 
   1   6   0     1356.55     1181.30     18.99 o 
   2   6   0      435.18      491.82      7.70 o 
   3   6   0     4771.58     4709.11     32.65 o 
   4   6   0     3108.81     3177.11     24.65 o 
   5   6   0     1056.55     1033.90     16.06 o 
   6   6   0      131.55      130.49      5.59 o 
   7   6   0      207.52      194.75     10.25 o 
   8   6   0       51.00       67.44      7.05 o 
   9   6   0       31.89       32.74      5.41 o 
  10   6   0      163.76      163.79     21.10 o 
  11   6   0       21.48        9.70      7.02 o 
   1   7   0      186.41      185.60      6.85 o 
   2   7   0      127.82      148.89      8.72 o 
   3   7   0      264.65      297.49     14.27 o 
   4   7   0      236.32      222.40      7.84 o 
   5   7   0      332.28      311.73     10.97 o 
   6   7   0       69.28       56.33      4.27 o 
   7   7   0      231.30      222.94      9.58 o 
   8   7   0        4.39        2.40      4.34 o 
   9   7   0       23.14       20.20      5.02 o 
  10   7   0       17.78       21.90      7.25 o 
  11   7   0        0.01       -0.75      5.74 o 
   0   8   0      420.02      360.36     16.85 o 
   1   8   0     1793.52     1643.37     21.66 o 
   2   8   0      329.47      352.67     12.90 o 
   3   8   0      457.50      436.52     11.25 o 
   4   8   0       41.30       48.75      4.86 o 
   5   8   0      173.21      156.03      7.44 o 
   6   8   0       82.47       93.16      6.22 o 
   7   8   0      566.88      545.86     14.61 o 
   8   8   0     1129.76     1090.63     29.18 o 
   9   8   0      158.94      162.75      9.50 o 
  10   8   0      367.99      403.99     18.91 o 
   1   9   0       83.74       80.28      5.80 o 
   2   9   0        4.34        4.47      3.35 o 
   3   9   0       41.64       44.08      5.47 o 
   4   9   0      223.50      210.32      8.83 o 
   5   9   0      237.89      226.67      9.23 o 
   6   9   0      200.38      180.24     11.18 o 
   7   9   0       55.16       51.37      6.26 o 
   8   9   0       25.09       27.05      5.48 o 
   9   9   0        2.72       12.90      5.26 o 
  10   9   0       24.61       18.08     12.97 o 
   0  10   0     1100.08     1097.30     33.43 o 
   1  10   0     2439.82     2451.88     37.45 o 
   2  10   0       50.99       41.96      5.23 o 
   3  10   0       34.04       32.56      5.02 o 
   4  10   0      258.21      252.44      9.93 o 
   5  10   0      341.85      377.11     12.11 o 
   6  10   0      145.77      144.78     10.84 o 
   7  10   0       52.93       53.94      9.18 o 
   8  10   0      230.16      284.68     12.27 o 
   9  10   0       87.99       85.46      8.34 o 
   1  11   0        7.49        7.44      4.95 o 
   2  11   0      112.17      115.82      7.66 o 
   3  11   0        0.31        3.55      3.87 o 
   4  11   0       79.25       62.25      6.33 o 
   5  11   0        7.67       -3.19      4.21 o 
   6  11   0       88.89       72.86      8.91 o 
   7  11   0       30.12       33.86      6.24 o 
   8  11   0       31.57       38.17     11.94 o 
   0  12   0      288.81      312.68     20.96 o 
   1  12   0      969.24      881.38     26.08 o 
   2  12   0      498.55      497.60     14.88 o 
   3  12   0      387.60      380.82     13.20 o 
   4  12   0      194.26      199.15     11.36 o 
   5  12   0      179.40      205.98     10.55 o 
   6  12   0       90.55       91.39     10.35 o 
   7  12   0      220.91      223.08     14.33 o 
   1  13   0        2.13        0.76      5.19 o 
   2  13   0      103.26       91.37      9.51 o 
   3  13   0      112.43       87.40      8.82 o 
   4  13   0      269.04      239.17     11.66 o 
   5  13   0       92.87       66.53      9.56 o 
   0  14   0      184.45      217.98     20.15 o 
   1  14   0        7.12       -5.85      5.00 o 
   2  14   0       13.02       18.81      7.17 o 
   3  14   0       32.05       15.53     11.80 o 
 -13   1   1       36.21       53.19      9.57 o 
 -12   1   1       13.75        8.50      6.00 o 
 -11   1   1      486.29      469.19     21.96 o 
 -10   1   1      403.57      424.81     17.10 o 
  -9   1   1      602.77      560.15     36.46 o 
  -8   1   1     1894.22     1831.58     31.49 o 
  -7   1   1       65.79       66.32      5.35 o 
  -6   1   1       13.83       21.42      2.83 o 
  -5   1   1     1536.93     1652.14     20.72 o 
  -4   1   1     5620.62     5525.45     33.50 o 
  -3   1   1      210.82      197.83      3.12 o 
  -2   1   1    19965.96    20176.13    125.15 o 
  -1   1   1     2087.74     2441.40     20.84 o 
   0   1   1     5521.32     5850.14     45.86 o 
   1   1   1    16105.05    16012.70    124.93 o 
   2   1   1      135.31      134.18      3.89 o 
   3   1   1     1712.40     1715.30     14.21 o 
   4   1   1       86.22      103.90      3.58 o 
   5   1   1      404.69      332.52      7.27 o 
   6   1   1        4.92        8.94      2.07 o 
   7   1   1     1078.38     1119.09     19.76 o 
   8   1   1      473.11      459.99     11.69 o 
   9   1   1     1087.09     1058.92     25.71 o 
  10   1   1      125.41      112.59     14.29 o 
  11   1   1      202.76      229.29     19.48 o 
  12   1   1       16.64        7.81      6.87 o 
 -13   2   1       34.13       17.80      7.46 o 
 -12   2   1       35.95       67.54      9.58 o 
 -11   2   1       22.82       21.37      8.00 o 
 -10   2   1      284.31      286.73     14.42 o 
  -9   2   1      137.18      121.30     10.83 o 
  -8   2   1        7.62        8.76      4.06 o 
  -7   2   1      448.84      467.35      8.25 o 
  -6   2   1      166.44      156.06      6.08 o 
  -5   2   1      131.35      140.13      3.73 o 
  -4   2   1      501.62      598.88      7.73 o 
  -3   2   1       49.82       43.97      2.09 o 
  -2   2   1    17109.39    17560.15     93.65 o 
  -1   2   1       99.41      131.89      3.15 o 
   0   2   1      490.99      631.29      6.31 o 
   1   2   1      295.20      391.53      6.07 o 
   2   2   1        5.78        4.35      1.71 o 
   3   2   1      305.64      272.07      5.19 o 
   4   2   1     1065.76     1057.40     11.55 o 
   5   2   1       11.95       13.36      2.08 o 
   6   2   1       19.07       24.06      3.33 o 
   7   2   1        0.70       -2.66      2.08 o 
   8   2   1      298.97      293.29      9.81 o 
   9   2   1       80.68       74.81      8.39 o 
  10   2   1       14.76        1.08      5.31 o 
  11   2   1       26.56       33.75      7.70 o 
  12   2   1        3.03       -1.57      9.94 o 
 -12   3   1       30.09       29.15      8.00 o 
 -11   3   1       58.46       54.66     10.55 o 
 -10   3   1        7.66       13.61     10.95 o 
  -9   3   1      302.26      316.09     14.46 o 
  -8   3   1     1503.23     1504.07     39.93 o 
  -7   3   1     1169.23     1153.14     14.70 o 
  -6   3   1     2323.96     2271.62     21.38 o 
  -5   3   1     1512.43     1533.49     14.39 o 
  -4   3   1     3170.87     3172.87     25.39 o 
  -3   3   1      691.80      708.02      7.94 o 
  -2   3   1      346.03      368.47      6.06 o 
  -1   3   1     4236.40     4687.55     28.59 o 
   0   3   1    23005.55    23436.09    192.47 o 
   1   3   1     3008.61     3049.31     29.74 o 
   2   3   1     2027.19     2107.02     19.25 o 
   3   3   1     2453.53     2325.47     18.69 o 
   4   3   1     3829.88     3937.38     28.40 o 
   5   3   1     3388.44     3423.67     26.78 o 
   6   3   1      218.04      214.55      8.57 o 
   7   3   1      393.01      398.05     13.06 o 
   8   3   1      343.42      341.53     10.97 o 
   9   3   1      748.12      765.92     23.37 o 
  10   3   1      152.09      139.33     11.30 o 
  11   3   1        3.31        3.31      6.15 o 
  12   3   1       46.04       38.83     17.71 o 
 -12   4   1        0.62       -2.87      6.02 o 
 -11   4   1       45.02       33.45     11.86 o 
 -10   4   1      229.57      202.58     12.89 o 
  -9   4   1      474.96      477.86     17.49 o 
  -8   4   1      677.24      682.29     14.45 o 
  -7   4   1        0.15       -1.95      2.77 o 
  -6   4   1     1656.96     1681.83     16.88 o 
  -5   4   1        5.03       11.70      2.59 o 
  -4   4   1       69.96       63.62      2.97 o 
  -3   4   1      299.51      306.35      5.50 o 
  -2   4   1        5.54       10.52      1.58 o 
  -1   4   1      332.18      393.66      6.16 o 
   0   4   1     2413.92     2314.62     18.11 o 
   1   4   1    11289.21    11458.01     75.21 o 
   2   4   1      142.86      213.32      8.56 o 
   3   4   1     4415.20     4549.98     36.31 o 
   4   4   1      333.88      309.27      6.83 o 
   5   4   1        0.05        0.60      2.37 o 
   6   4   1      430.96      437.12      8.89 o 
   7   4   1      173.06      167.85      6.85 o 
   8   4   1        0.32       -1.85      3.13 o 
   9   4   1       42.69       40.90      7.48 o 
  10   4   1       47.25       44.66      8.22 o 
  11   4   1        7.63        5.77      5.98 o 
 -12   5   1       99.96      121.85     12.21 o 
 -11   5   1       16.78       21.66      7.46 o 
 -10   5   1       16.08       27.36      7.12 o 
  -9   5   1       13.59        4.31      5.19 o 
  -8   5   1      940.87      895.40     23.69 o 
  -7   5   1      714.74      745.71     14.86 o 
  -6   5   1      525.99      563.91     10.54 o 
  -5   5   1     1026.23      977.61     11.91 o 
  -4   5   1       27.76       27.85      2.68 o 
  -3   5   1      932.92     1017.22     11.65 o 
  -2   5   1     2785.66     3021.13     22.59 o 
  -1   5   1      667.28      529.92     13.17 o 
   0   5   1     1053.66      978.30     13.06 o 
   1   5   1     4584.41     4696.85     37.52 o 
   2   5   1     5606.04     5749.73     44.32 o 
   3   5   1      434.32      361.59      8.51 o 
   4   5   1     1299.59     1179.54     16.27 o 
   5   5   1       68.06       66.46      4.01 o 
   6   5   1      165.08      156.60      5.89 o 
   7   5   1      829.67      811.02     13.19 o 
   8   5   1      367.23      400.16     14.73 o 
   9   5   1       35.41       35.13      5.43 o 
  10   5   1       60.95       69.70      9.54 o 
  11   5   1      184.91      177.26     13.69 o 
 -12   6   1        0.00        2.37      5.98 o 
 -11   6   1        0.87       -4.58      5.00 o 
 -10   6   1       70.96       77.74      9.75 o 
  -9   6   1       83.76       75.03      6.58 o 
  -8   6   1       32.53       34.32      5.11 o 
  -7   6   1      405.82      411.31     11.65 o 
  -6   6   1      211.25      212.21      6.59 o 
  -5   6   1      133.64      125.83     11.01 o 
  -4   6   1       11.40       22.11      3.08 o 
  -3   6   1     1000.70     1060.70     12.33 o 
  -2   6   1     1167.27     1271.32     17.35 o 
  -1   6   1      292.13      302.63      7.63 o 
   0   6   1        1.60        0.94      2.05 o 
   1   6   1      895.62      942.38     14.13 o 
   2   6   1     2342.03     2420.03     35.66 o 
   3   6   1     1162.12     1106.36     16.17 o 
   4   6   1       69.91       67.80      4.77 o 
   5   6   1      294.22      298.49      7.86 o 
   6   6   1       98.14       90.79      6.57 o 
   7   6   1       68.92       73.70      7.44 o 
   8   6   1        1.61        7.81      3.84 o 
   9   6   1        2.53        3.47      3.94 o 
  10   6   1        4.34        5.82     12.91 o 
  11   6   1       11.57       12.26      7.78 o 
 -11   7   1        3.40        6.57      6.45 o 
 -10   7   1      146.98      163.71     12.66 o 
  -9   7   1       49.03       48.72      6.05 o 
  -8   7   1      606.19      589.20     15.14 o 
  -7   7   1     1170.18     1155.84     30.18 o 
  -6   7   1      295.40      301.55      9.18 o 
  -5   7   1      795.00      809.84     14.59 o 
  -4   7   1      941.35      970.12     15.69 o 
  -3   7   1      779.50      687.09     10.39 o 
  -2   7   1      938.47      957.24     17.92 o 
  -1   7   1     3314.98     3194.72     30.90 o 
   0   7   1     1890.17     1899.53     22.44 o 
   1   7   1     3846.78     3665.07     45.44 o 
   2   7   1      753.94      739.17     13.49 o 
   3   7   1      166.60      148.73      6.76 o 
   4   7   1      611.73      593.73     12.78 o 
   5   7   1      133.47      135.52      8.41 o 
   6   7   1     1069.43     1050.99     15.81 o 
   7   7   1      484.28      432.94     13.04 o 
   8   7   1      338.49      366.88     12.67 o 
   9   7   1      152.35      156.71      9.30 o 
  10   7   1      182.58      201.61     22.19 o 
 -11   8   1       13.44        6.07      6.50 o 
 -10   8   1        3.03        6.05      6.00 o 
  -9   8   1       43.78       37.40      6.58 o 
  -8   8   1       26.61       26.76      4.99 o 
  -7   8   1        0.29        0.96      3.36 o 
  -6   8   1       92.73       92.82      6.14 o 
  -5   8   1        1.05        2.51      2.89 o 
  -4   8   1       25.36       21.83      3.79 o 
  -3   8   1      633.28      616.04     13.02 o 
  -2   8   1      207.04      189.63      7.49 o 
  -1   8   1      518.59      528.73     11.77 o 
   0   8   1      428.32      493.61     14.09 o 
   1   8   1      558.15      591.35     12.69 o 
   2   8   1        5.95        3.39      2.90 o 
   3   8   1      181.72      205.15      8.04 o 
   4   8   1       18.16       20.56      3.97 o 
   5   8   1      812.61      792.75     13.50 o 
   6   8   1       79.47       83.99      5.57 o 
   7   8   1       40.44       34.64      5.49 o 
   8   8   1      101.02      107.39     12.56 o 
   9   8   1        0.21       -5.09      4.59 o 
  10   8   1       10.11        4.82      6.50 o 
 -10   9   1      137.36      139.69     12.82 o 
  -9   9   1      360.96      350.19     13.33 o 
  -8   9   1      242.51      244.42     10.95 o 
  -7   9   1      135.61      132.41      8.26 o 
  -6   9   1        1.58        6.08      5.13 o 
  -5   9   1       81.07       93.15      6.51 o 
  -4   9   1       76.49       72.04      5.82 o 
  -3   9   1     2191.06     2238.51     27.95 o 
  -2   9   1      798.36      825.05     15.93 o 
  -1   9   1     2697.72     2661.56     40.99 o 
   0   9   1      940.55      887.42     20.14 o 
   1   9   1     1576.26     1498.89     22.02 o 
   2   9   1      658.34      676.62     14.69 o 
   3   9   1       85.83       79.46      8.55 o 
   4   9   1      658.89      653.49     14.92 o 
   5   9   1       12.20        4.82      3.49 o 
   6   9   1      570.58      605.80     15.53 o 
   7   9   1      205.98      192.11     10.07 o 
   8   9   1      585.24      599.78     28.26 o 
   9   9   1       29.26       21.65      6.09 o 
  -9  10   1        0.01       -1.22      8.26 o 
  -8  10   1       39.65       40.66     10.35 o 
  -7  10   1        5.16       11.61      6.26 o 
  -6  10   1        1.59       -1.58      5.14 o 
  -5  10   1      208.56      202.13      9.23 o 
  -4  10   1        0.90        3.87      3.63 o 
  -3  10   1      769.52      827.02     20.10 o 
  -2  10   1      238.16      241.60     11.21 o 
  -1  10   1       21.52       15.66      5.04 o 
   0  10   1      366.89      367.34     14.14 o 
   1  10   1      245.85      280.18     10.38 o 
   2  10   1      120.22      125.33     10.92 o 
   3  10   1       95.33       98.79      6.93 o 
   4  10   1       55.28       49.31      5.57 o 
   5  10   1        0.50        4.15      3.79 o 
   6  10   1        0.80        5.75      5.28 o 
   7  10   1       76.83       82.69      8.39 o 
   8  10   1       21.32       20.56      5.84 o 
  -8  11   1       39.60       47.29      6.97 o 
  -7  11   1      265.36      279.24     15.04 o 
  -6  11   1       43.18       41.91      7.66 o 
  -5  11   1      493.44      464.85     13.97 o 
  -4  11   1      412.45      424.81     21.88 o 
  -3  11   1      753.97      727.66     16.88 o 
  -2  11   1       14.51       16.33      4.68 o 
  -1  11   1      123.51      125.40      9.42 o 
   0  11   1      136.12      131.29      9.63 o 
   1  11   1      165.04      142.04      9.98 o 
   2  11   1      674.44      593.58     15.36 o 
   3  11   1      301.96      293.07     11.30 o 
   4  11   1      282.22      296.97     11.44 o 
   5  11   1      204.76      204.31     10.55 o 
   6  11   1       38.78       49.23     11.90 o 
   7  11   1       28.89       22.99      5.69 o 
   8  11   1       96.42       95.52      8.66 o 
  -7  12   1       17.93       22.53      7.40 o 
  -6  12   1       31.46       24.23      7.49 o 
  -5  12   1       22.15       12.66     10.61 o 
  -4  12   1        0.16       -0.24      3.90 o 
  -3  12   1      561.43      511.30     29.53 o 
  -2  12   1      466.05      431.59     16.88 o 
  -1  12   1      320.92      330.22     14.92 o 
   0  12   1        2.82        3.07      4.95 o 
   1  12   1       54.69       52.30      9.12 o 
   2  12   1      299.84      333.46     15.71 o 
   3  12   1        3.63        4.11      5.02 o 
   4  12   1       58.34       56.61      8.24 o 
   5  12   1        8.59        3.85      4.48 o 
   6  12   1       28.86       24.97      7.59 o 
  -6  13   1       24.93       36.80      8.65 o 
  -5  13   1       63.86       53.41     18.99 o 
  -4  13   1      287.37      317.60     20.96 o 
  -3  13   1      226.43      211.20     10.99 o 
  -2  13   1      192.37      220.08     13.39 o 
  -1  13   1      319.41      300.35     15.36 o 
   0  13   1      357.87      393.18     17.00 o 
   1  13   1      232.88      244.52     26.05 o 
   2  13   1       64.35       48.76      8.03 o 
   3  13   1      107.42      112.81      8.71 o 
   4  13   1       62.90       48.23      6.76 o 
   5  13   1      394.09      403.83     18.62 o 
  -4  14   1       18.04       19.89      6.76 o 
  -3  14   1       17.61       13.12      6.77 o 
  -2  14   1        9.17       10.93      6.40 o 
  -1  14   1       30.97       35.27      7.96 o 
   0  14   1       61.48       55.87      9.03 o 
   1  14   1       48.52       46.19      8.65 o 
   2  14   1       71.73       70.80      9.32 o 
   3  14   1        1.62       -6.08      5.23 o 
 -13   0   2       39.50       47.45     12.71 o 
 -12   0   2      196.07      203.35     19.34 o 
 -11   0   2      293.96      318.10     22.41 o 
 -10   0   2      284.31      279.35     19.92 o 
  -9   0   2       40.49       40.07      8.69 o 
  -8   0   2      878.20      856.27     28.92 o 
  -7   0   2       82.99      112.47      4.65 o 
  -6   0   2       37.11       11.18      2.00 o 
  -5   0   2     1114.47     1190.78     14.00 o 
  -4   0   2     8627.52     8403.82     69.42 o 
  -3   0   2       32.54       31.80      1.75 o 
  -2   0   2     4859.90     5521.07     61.50 o 
  -1   0   2     7906.41     8329.79     90.12 o 
   1   0   2     5419.34     5293.89     62.99 o 
   2   0   2      675.73      638.22     16.95 o 
   3   0   2      505.08      480.12     19.95 o 
   4   0   2       60.57       83.40      7.60 o 
   5   0   2     5206.27     5479.20     53.74 o 
   6   0   2      133.19      110.62     12.08 o 
   7   0   2     2108.65     2233.25     31.70 o 
   8   0   2      465.44      433.68     13.78 o 
   9   0   2      973.62     1041.66     36.80 o 
  10   0   2      654.29      636.98     30.50 o 
  11   0   2       72.94       81.93     14.59 o 
 -13   1   2        9.49       -0.13      8.76 o 
 -12   1   2       23.25       24.64      7.64 o 
 -11   1   2        2.43        4.79      6.98 o 
 -10   1   2       39.23       30.25      6.60 o 
  -9   1   2      170.84      186.08     25.01 o 
  -8   1   2        0.19       -3.05      3.33 o 
  -7   1   2        5.26        2.55      2.52 o 
  -6   1   2      154.55      167.63      5.28 o 
  -5   1   2        8.33        5.27      1.67 o 
  -4   1   2     1272.96     1454.66     14.30 o 
  -3   1   2     7060.72     7568.48     49.80 o 
  -2   1   2    31717.08    33297.61    223.85 o 
  -1   1   2     2099.67     2087.64     16.14 o 
   0   1   2     2613.56     2494.66     19.30 o 
   1   1   2     2512.28     2451.33     23.49 o 
   2   1   2     1057.55     1024.26     10.04 o 
   3   1   2        2.79        8.69      1.68 o 
   4   1   2      482.62      522.92      9.13 o 
   5   1   2      180.38      181.67      5.39 o 
   6   1   2       68.80       60.21      3.75 o 
   7   1   2       11.22        8.84      2.77 o 
   8   1   2      137.63      139.48      7.40 o 
   9   1   2      446.79      427.15     19.33 o 
  10   1   2       69.61       59.80      8.65 o 
  11   1   2       31.95       47.85      8.58 o 
 -13   2   2       31.98       30.83      8.28 o 
 -12   2   2       17.99       31.07      7.76 o 
 -11   2   2        6.15       11.43      5.85 o 
 -10   2   2      625.35      617.04     19.87 o 
  -9   2   2      353.48      319.97     14.01 o 
  -8   2   2     1981.21     1957.28     23.47 o 
  -7   2   2      814.42      855.90     17.50 o 
  -6   2   2     4442.13     4332.31     36.02 o 
  -5   2   2      493.75      537.61      9.11 o 
  -4   2   2     1508.45     1348.32     39.69 o 
  -3   2   2       12.00       11.49      1.40 o 
  -2   2   2     3637.76     3525.35     22.19 o 
  -1   2   2     4690.75     4990.81     34.38 o 
   0   2   2     1735.12     1612.66     12.67 o 
   1   2   2    12568.45    12778.62     80.43 o 
   2   2   2      800.43      807.23      8.97 o 
   3   2   2     7476.21     7499.85     45.69 o 
   4   2   2      531.37      530.49      8.49 o 
   5   2   2      187.37      141.37      5.00 o 
   6   2   2      277.48      306.29      9.69 o 
   7   2   2      780.51      758.02     12.28 o 
   8   2   2      100.14       93.95      6.48 o 
   9   2   2        6.02        2.86      4.89 o 
  10   2   2       37.96       49.55      8.40 o 
  11   2   2        4.67        9.63      6.22 o 
 -13   3   2       12.65       26.38      8.11 o 
 -12   3   2       25.26        9.56      6.42 o 
 -11   3   2      118.67      122.69     10.83 o 
 -10   3   2       84.58       83.10      9.01 o 
  -9   3   2       28.20       23.52      5.94 o 
  -8   3   2       70.59       61.97      4.91 o 
  -7   3   2       84.57       94.33      6.13 o 
  -6   3   2        0.06        2.16      1.37 o 
  -5   3   2      126.37      141.72      3.81 o 
  -4   3   2      675.65      635.71      7.68 o 
  -3   3   2     2480.85     3028.17     20.97 o 
  -2   3   2     9983.08    10099.23    107.71 o 
  -1   3   2      388.88      400.17      5.84 o 
   0   3   2      588.52      511.68      6.99 o 
   1   3   2     1803.09     1746.34     18.21 o 
   2   3   2     1295.40     1442.89     15.76 o 
   3   3   2      324.35      294.11      6.10 o 
   4   3   2        0.77       -0.60      1.67 o 
   5   3   2      118.23      127.04      4.84 o 
   6   3   2      249.25      200.12      6.34 o 
   7   3   2      569.86      573.20     10.90 o 
   8   3   2      311.93      317.06     17.33 o 
   9   3   2       26.62       33.48      6.85 o 
  10   3   2      204.78      224.00     15.74 o 
  11   3   2        0.09       -0.38      6.98 o 
 -12   4   2       21.10       23.02      7.39 o 
 -11   4   2        0.81        2.36      9.47 o 
 -10   4   2      200.26      217.19     13.75 o 
  -9   4   2        1.27       -1.28      4.21 o 
  -8   4   2     1028.31     1004.42     21.26 o 
  -7   4   2     1355.77     1289.29     18.60 o 
  -6   4   2     1374.39     1442.10     16.27 o 
  -5   4   2     1582.52     1468.47     13.05 o 
  -4   4   2     1791.91     1744.04     15.40 o 
  -3   4   2       66.77       55.46      2.67 o 
  -2   4   2     1097.16     1316.59     12.47 o 
  -1   4   2     2230.67     2092.37     16.93 o 
   0   4   2     1856.58     1783.67     17.99 o 
   1   4   2     5282.25     5663.64     42.25 o 
   2   4   2     8128.76     8498.54     59.65 o 
   3   4   2     6623.42     7068.55     52.39 o 
   4   4   2     1931.29     1919.28     18.69 o 
   5   4   2     1510.85     1530.58     20.55 o 
   6   4   2       87.65       87.63      4.74 o 
   7   4   2        1.83       -1.89      2.27 o 
   8   4   2      120.77      117.32     12.12 o 
   9   4   2      170.35      171.38     14.68 o 
  10   4   2       89.36       83.55      9.80 o 
  11   4   2      144.67      135.26     12.27 o 
 -12   5   2       22.33       28.22      8.38 o 
 -11   5   2        0.30       -5.35      4.49 o 
 -10   5   2       97.62       83.92      9.42 o 
  -9   5   2        3.09       -3.15      5.49 o 
  -8   5   2      319.21      301.41     15.10 o 
  -7   5   2       10.69       15.97      4.39 o 
  -6   5   2       67.67       54.81      3.14 o 
  -5   5   2      333.60      302.22      6.50 o 
  -4   5   2     2611.52     2737.84     22.02 o 
  -3   5   2     3355.06     3230.32     24.26 o 
  -2   5   2     1141.61     1024.85     11.55 o 
  -1   5   2      494.29      544.36      7.40 o 
   0   5   2     1026.55      922.19     13.01 o 
   1   5   2      857.94      895.46     13.12 o 
   2   5   2       47.23       44.69      3.60 o 
   3   5   2      203.29      229.95      7.26 o 
   4   5   2      283.35      297.77      7.19 o 
   5   5   2      169.20      165.08      7.68 o 
   6   5   2      398.89      388.42      9.14 o 
   7   5   2        3.00        3.02      2.63 o 
   8   5   2        0.62        7.98      4.18 o 
   9   5   2        9.85        8.66      4.27 o 
  10   5   2       22.04       22.35      7.16 o 
  11   5   2       42.84       43.44      8.80 o 
 -12   6   2       98.62       93.36     11.64 o 
 -11   6   2       74.17       82.36     10.28 o 
 -10   6   2       63.10       55.71      8.50 o 
  -9   6   2      432.57      465.16     19.15 o 
  -8   6   2      456.42      449.38     12.63 o 
  -7   6   2     2017.60     2050.82     22.27 o 
  -6   6   2      802.72      838.30     10.97 o 
  -5   6   2     1687.82     1673.92     17.18 o 
  -4   6   2        9.76        9.80      2.18 o 
  -3   6   2      205.52      164.23      5.17 o 
  -2   6   2       32.02       25.74      3.15 o 
  -1   6   2       89.41       69.93      3.58 o 
   0   6   2     1422.99     1197.62     16.32 o 
   1   6   2      366.60      369.76      8.94 o 
   2   6   2     1906.07     1819.84     21.66 o 
   3   6   2       98.15       99.79      5.49 o 
   4   6   2     1181.33     1099.39     17.15 o 
   5   6   2       32.72       28.58      3.63 o 
   6   6   2       47.65       49.78      5.07 o 
   7   6   2      419.47      413.57     10.24 o 
   8   6   2      129.48      138.19     11.30 o 
   9   6   2      586.26      614.86     16.74 o 
  10   6   2      120.70      127.05     11.96 o 
 -11   7   2       19.12       15.56      7.63 o 
 -10   7   2       54.78       50.93      8.57 o 
  -9   7   2      266.19      277.14     11.02 o 
  -8   7   2       22.30       19.35      4.59 o 
  -7   7   2       96.38       91.57      8.30 o 
  -6   7   2        3.14       -2.76      2.62 o 
  -5   7   2      210.20      210.06      6.36 o 
  -4   7   2      302.99      307.78      8.31 o 
  -3   7   2      402.08      438.05      8.59 o 
  -2   7   2        0.26        0.32      1.93 o 
  -1   7   2      148.12      166.67      6.42 o 
   0   7   2      467.57      522.53     12.34 o 
   1   7   2      296.16      289.84     15.98 o 
   2   7   2       75.71      107.66      5.92 o 
   3   7   2      520.58      537.90     12.26 o 
   4   7   2       20.13       26.62      4.80 o 
   5   7   2      168.67      196.87      7.15 o 
   6   7   2       71.33       76.38      5.20 o 
   7   7   2       54.64       51.59      6.55 o 
   8   7   2       77.77       62.48      6.71 o 
   9   7   2       40.54       33.70      6.00 o 
  10   7   2       17.26       12.43      6.59 o 
 -11   8   2       98.16      101.94     11.44 o 
 -10   8   2       35.08       32.07      7.99 o 
  -9   8   2      457.64      472.31     17.99 o 
  -8   8   2        5.17        5.73      3.94 o 
  -7   8   2      142.94      162.59     11.31 o 
  -6   8   2       35.37       35.59     10.72 o 
  -5   8   2     1289.91     1307.70     19.66 o 
  -4   8   2      245.87      216.07      8.23 o 
  -3   8   2     1025.78     1063.58     15.50 o 
  -2   8   2     2186.90     2276.91     36.34 o 
  -1   8   2     1460.10     1465.03     25.02 o 
   0   8   2     3522.98     3489.97     53.79 o 
   1   8   2     1025.84     1037.64     17.29 o 
   2   8   2     2987.72     2938.88     31.58 o 
   3   8   2      244.42      236.34      8.99 o 
   4   8   2     1559.51     1519.43     34.69 o 
   5   8   2       82.99      107.20      8.01 o 
   6   8   2      282.88      290.30      9.25 o 
   7   8   2      239.35      223.39     13.10 o 
   8   8   2      150.32      136.19      9.05 o 
   9   8   2       48.36       43.29      6.42 o 
 -10   9   2       22.71       13.39      6.92 o 
  -9   9   2       11.05       10.34      4.78 o 
  -8   9   2      132.24      133.27     11.12 o 
  -7   9   2       22.23       28.82      6.32 o 
  -6   9   2        2.38        0.40      4.40 o 
  -5   9   2      440.65      423.37     15.20 o 
  -4   9   2      834.54      808.65     16.00 o 
  -3   9   2       77.71       96.42      6.28 o 
  -2   9   2        0.09        0.84      2.95 o 
  -1   9   2      380.69      384.23     13.44 o 
   0   9   2      174.51      152.36      9.23 o 
   1   9   2        8.13        1.75      3.20 o 
   2   9   2      251.57      234.17      9.21 o 
   3   9   2       40.00       33.06      4.68 o 
   4   9   2       18.65       20.47      3.77 o 
   5   9   2     1225.99     1157.36     21.11 o 
   6   9   2      123.03      116.42      6.69 o 
   7   9   2        0.01       -5.24      3.67 o 
   8   9   2       13.47       17.45      5.61 o 
   9   9   2       21.19       26.69      8.09 o 
  -9  10   2      264.82      286.03     12.51 o 
  -8  10   2      170.90      160.06      9.74 o 
  -7  10   2      677.09      675.10     20.99 o 
  -6  10   2      106.75      121.06     10.02 o 
  -5  10   2      193.94      207.16     11.30 o 
  -4  10   2      193.45      181.81      9.92 o 
  -3  10   2      773.13      777.55     16.49 o 
  -2  10   2      196.67      188.95     15.57 o 
  -1  10   2      445.68      418.45     15.04 o 
   0  10   2      982.29      934.85     22.13 o 
   1  10   2        2.09       -0.56      3.37 o 
   2  10   2      231.42      216.47      9.31 o 
   3  10   2       57.25       46.81      5.45 o 
   4  10   2      134.08      128.03      7.81 o 
   5  10   2      131.84      112.85     10.31 o 
   6  10   2      506.14      510.72     15.53 o 
   7  10   2       14.28       14.29      8.04 o 
   8  10   2      169.41      212.06     11.44 o 
  -9  11   2        3.33        0.78      4.58 o 
  -8  11   2        6.03       13.07      5.45 o 
  -7  11   2       17.59       15.07      6.77 o 
  -6  11   2       21.95       20.05      6.73 o 
  -5  11   2       45.78       38.96      5.74 o 
  -4  11   2       28.79       19.29      4.78 o 
  -3  11   2        2.72        0.97      3.69 o 
  -2  11   2       48.86       58.50      7.34 o 
  -1  11   2      646.57      647.02     19.43 o 
   0  11   2      226.31      199.68     22.93 o 
   1  11   2       54.23       48.66      7.10 o 
   2  11   2        0.23        2.09      3.81 o 
   3  11   2       13.16        7.34      4.16 o 
   4  11   2       10.26        8.32      4.46 o 
   5  11   2        0.07        0.29      3.81 o 
   6  11   2        0.74       -2.85      4.79 o 
   7  11   2      123.14      137.09     13.57 o 
  -7  12   2       52.43       56.92      9.02 o 
  -6  12   2      239.30      264.96     14.63 o 
  -5  12   2      294.24      262.08     11.52 o 
  -4  12   2       77.10      106.90      8.12 o 
  -3  12   2      197.28      219.20     10.89 o 
  -2  12   2      166.48      156.55     13.63 o 
  -1  12   2       96.56      111.55      9.79 o 
   0  12   2      163.76      146.98     10.70 o 
   1  12   2      130.94      153.28     11.59 o 
   2  12   2      189.53      167.51     11.86 o 
   3  12   2      495.32      516.63     15.52 o 
   4  12   2      648.60      586.00     16.51 o 
   5  12   2       98.57       90.57      7.83 o 
   6  12   2      317.59      305.68     16.86 o 
  -6  13   2       12.78        7.83      7.72 o 
  -5  13   2       21.97       12.69      6.68 o 
  -4  13   2        0.00       -5.94      3.96 o 
  -3  13   2        1.50       -1.87      5.17 o 
  -2  13   2        4.48       -0.80      5.37 o 
  -1  13   2       18.06       14.51      6.20 o 
   0  13   2      405.10      400.13     17.23 o 
   1  13   2       79.46       73.18      9.04 o 
   2  13   2      193.60      193.39     13.11 o 
   3  13   2        0.57       -3.61      4.13 o 
   4  13   2        0.35        4.42      4.45 o 
  -4  14   2      208.77      205.38     11.50 o 
  -3  14   2      110.55       96.80     10.74 o 
  -2  14   2      171.09      194.00     13.54 o 
  -1  14   2      236.45      253.81     15.29 o 
   0  14   2      293.15      258.92     15.24 o 
   1  14   2      380.49      441.24     19.21 o 
   2  14   2      142.10      112.37     11.17 o 
 -13   1   3       46.13       49.81      9.04 o 
 -12   1   3      226.07      234.39     22.53 o 
 -11   1   3        1.66        1.75      4.74 o 
 -10   1   3      342.68      328.76     28.29 o 
  -9   1   3      112.35      105.66      8.51 o 
  -8   1   3     1260.04     1232.21     24.73 o 
  -7   1   3       68.62       69.54      4.61 o 
  -6   1   3     3495.67     3463.19     29.07 o 
  -5   1   3     2762.44     2642.49     22.75 o 
  -4   1   3     3867.00     3977.91     29.88 o 
  -3   1   3     9524.75    10373.64     51.26 o 
  -2   1   3     4891.31     4760.57     33.08 o 
  -1   1   3    16327.21    16525.08     97.31 o 
   0   1   3     2159.32     2074.85     16.15 o 
   1   1   3     7265.50     7231.49     46.22 o 
   2   1   3      457.43      548.66      7.59 o 
   3   1   3      888.54      851.23     10.54 o 
   4   1   3     1108.86     1048.95     12.77 o 
   5   1   3     1313.42     1291.82     15.36 o 
   6   1   3      690.13      645.76     11.24 o 
   7   1   3      104.65      129.28      5.83 o 
   8   1   3      766.67      832.21     14.21 o 
   9   1   3       14.88       11.44      5.25 o 
  10   1   3       89.76      105.53     10.72 o 
  11   1   3        5.84        2.15      6.04 o 
 -13   2   3       28.06       30.73      7.72 o 
 -12   2   3        0.90       -0.96      5.61 o 
 -11   2   3       41.12       38.37      8.12 o 
 -10   2   3       39.41       41.64      7.68 o 
  -9   2   3       20.38       10.57      4.72 o 
  -8   2   3      127.17      128.42      8.98 o 
  -7   2   3       46.72       36.83      3.46 o 
  -6   2   3      362.11      309.07      8.65 o 
  -5   2   3     2118.56     2133.44     20.51 o 
  -4   2   3       87.86      109.00      3.35 o 
  -3   2   3     4058.73     4029.24     25.68 o 
  -2   2   3     1128.27     1301.80     11.07 o 
  -1   2   3     6708.42     6870.42     52.63 o 
   0   2   3      227.02      203.60      4.37 o 
   1   2   3      925.09      921.48     16.76 o 
   2   2   3      564.06      655.88      8.51 o 
   3   2   3     5927.65     6307.75     40.81 o 
   4   2   3     1810.26     1769.31     17.64 o 
   5   2   3       21.16       20.15      2.80 o 
   6   2   3      578.81      537.26     10.29 o 
   7   2   3        7.48        8.17      2.86 o 
   8   2   3      115.10       97.63      7.60 o 
   9   2   3        6.56       11.69      7.99 o 
  10   2   3       65.85       63.30      9.04 o 
  11   2   3        0.06        4.85      6.79 o 
 -13   3   3       31.60       29.72      7.96 o 
 -12   3   3      280.86      319.77     16.56 o 
 -11   3   3       17.92       21.52     10.45 o 
 -10   3   3       87.18       88.76      9.07 o 
  -9   3   3      215.64      229.60     12.08 o 
  -8   3   3     1155.28     1091.88     16.70 o 
  -7   3   3     2250.30     2251.39     24.49 o 
  -6   3   3       45.53       42.17      4.36 o 
  -5   3   3      223.76      187.51      4.75 o 
  -4   3   3      522.11      446.39      6.46 o 
  -3   3   3      217.26      241.58      4.88 o 
  -2   3   3      808.38      823.48      9.04 o 
  -1   3   3      524.58      555.90      7.19 o 
   0   3   3      930.41      789.14      9.40 o 
   1   3   3     4840.45     4958.70     58.00 o 
   2   3   3     4166.25     4327.03     29.88 o 
   3   3   3     5554.41     5850.99     44.09 o 
   4   3   3     1972.42     1965.32     24.35 o 
   5   3   3     2830.23     2851.79     26.64 o 
   6   3   3       12.22        5.88      2.72 o 
   7   3   3        1.56       -0.76      2.63 o 
   8   3   3      326.07      327.05     11.22 o 
   9   3   3       53.24       70.60      8.72 o 
  10   3   3      112.49      100.07     16.51 o 
  11   3   3       88.59      103.11     11.58 o 
 -13   4   3        1.09       -1.13      5.73 o 
 -12   4   3        9.32        9.20      6.50 o 
 -11   4   3        6.15        3.49      5.60 o 
 -10   4   3      117.90      107.27      9.99 o 
  -9   4   3      256.29      254.17     14.22 o 
  -8   4   3        4.71        0.54      3.07 o 
  -7   4   3      459.60      426.39     10.44 o 
  -6   4   3     1244.62     1244.07     12.03 o 
  -5   4   3      398.72      485.98      6.99 o 
  -4   4   3     5739.39     5833.93     37.44 o 
  -3   4   3       18.35       20.74      1.88 o 
  -2   4   3       87.51       66.88      3.07 o 
  -1   4   3       49.17       51.31      3.33 o 
   0   4   3       87.84       97.81      3.82 o 
   1   4   3      731.85      762.46     11.67 o 
   2   4   3      384.22      455.81     10.88 o 
   3   4   3      233.65      210.65      5.82 o 
   4   4   3      466.21      454.18      8.90 o 
   5   4   3      407.20      389.96      8.74 o 
   6   4   3      442.35      436.84     15.16 o 
   7   4   3      172.44      160.63      6.67 o 
   8   4   3      194.14      190.44      9.57 o 
   9   4   3       49.49       53.55      9.43 o 
  10   4   3        0.00       -0.44      5.83 o 
 -12   5   3        7.44        2.06      6.43 o 
 -11   5   3        5.07        1.79      8.85 o 
 -10   5   3      109.24      121.90     12.15 o 
  -9   5   3     1490.91     1542.35     35.27 o 
  -8   5   3      752.82      727.82     13.24 o 
  -7   5   3     1727.74     1676.24     19.76 o 
  -6   5   3     1082.57     1054.36     11.70 o 
  -5   5   3     3164.41     3297.21     25.74 o 
  -4   5   3     2655.26     2517.46     21.09 o 
  -3   5   3       33.72       25.88      2.52 o 
  -2   5   3       47.10       18.80      2.29 o 
  -1   5   3       93.28       75.14      4.73 o 
   0   5   3     6140.82     5989.86     46.10 o 
   1   5   3     3043.78     3272.38     30.14 o 
   2   5   3     1383.41     1340.87     17.55 o 
   3   5   3     2143.43     2145.42     28.31 o 
   4   5   3      807.01      767.31     14.38 o 
   5   5   3      336.98      329.99      8.35 o 
   6   5   3      177.70      183.89      6.94 o 
   7   5   3       21.71       21.54      3.63 o 
   8   5   3       44.76       49.21      8.71 o 
   9   5   3      350.93      358.20     12.99 o 
  10   5   3      162.35      164.17     12.88 o 
 -12   6   3        2.27       -0.99      8.48 o 
 -11   6   3        1.42       -1.36      5.11 o 
 -10   6   3        1.46       -1.57      4.64 o 
  -9   6   3      150.09      133.86     10.78 o 
  -8   6   3      601.89      576.84     11.85 o 
  -7   6   3       53.02       50.14     10.34 o 
  -6   6   3      376.41      373.67      8.03 o 
  -5   6   3     1387.85     1482.97     22.13 o 
  -4   6   3      974.73     1116.08     13.51 o 
  -3   6   3       28.78       25.89      3.40 o 
  -2   6   3       82.17       67.60      4.08 o 
  -1   6   3      731.03      795.03     11.27 o 
   0   6   3        0.19       -3.84      2.68 o 
   1   6   3       43.20       44.83      4.30 o 
   2   6   3      126.41      140.65      8.22 o 
   3   6   3      140.34      143.52      8.47 o 
   4   6   3      126.98      125.57      6.63 o 
   5   6   3       52.56       43.84      4.14 o 
   6   6   3       22.68       28.69      3.87 o 
   7   6   3      511.02      499.18     13.34 o 
   8   6   3       30.21       24.73      5.11 o 
   9   6   3       52.13       58.85      6.94 o 
  10   6   3       32.04       17.77     14.15 o 
 -12   7   3       32.09       22.68      8.08 o 
 -11   7   3      114.78      125.64     21.52 o 
 -10   7   3        3.67        3.09      5.32 o 
  -9   7   3      313.00      343.42     12.00 o 
  -8   7   3      324.53      289.92     11.40 o 
  -7   7   3      453.70      427.42     12.17 o 
  -6   7   3      194.67      182.59     12.34 o 
  -5   7   3      501.16      490.93      9.57 o 
  -4   7   3     1779.85     1743.40     18.55 o 
  -3   7   3     1665.35     1826.79     20.66 o 
  -2   7   3     1336.54     1377.94     16.02 o 
  -1   7   3      349.78      349.51      9.41 o 
   0   7   3     2170.97     2007.13     24.10 o 
   1   7   3      115.84      136.56      7.91 o 
   2   7   3     1091.31      993.98     16.72 o 
   3   7   3      317.13      297.36      9.50 o 
   4   7   3      991.78      968.17     20.51 o 
   5   7   3      766.68      757.47     13.59 o 
   6   7   3       94.76       96.45      5.76 o 
   7   7   3      138.02      148.58      8.64 o 
   8   7   3        4.52       12.31      4.81 o 
   9   7   3      268.48      331.55     13.10 o 
 -11   8   3        0.00       -4.99      5.30 o 
 -10   8   3       92.70       96.77     10.73 o 
  -9   8   3        1.34        1.54      4.56 o 
  -8   8   3       43.96       50.94     13.24 o 
  -7   8   3       65.30       42.17      8.26 o 
  -6   8   3      276.81      276.66     18.75 o 
  -5   8   3      246.83      230.09      8.53 o 
  -4   8   3        7.64        4.72      2.83 o 
  -3   8   3        2.89       -2.40      2.37 o 
  -2   8   3       63.45       70.52      6.77 o 
  -1   8   3      381.39      385.10     18.40 o 
   0   8   3      972.22     1031.35     15.17 o 
   1   8   3      316.31      284.60      9.54 o 
   2   8   3       94.10       99.14      6.33 o 
   3   8   3       66.08       56.99      5.38 o 
   4   8   3      147.61      153.87      8.05 o 
   5   8   3      595.56      576.34     12.46 o 
   6   8   3       47.39       43.48      5.82 o 
   7   8   3        1.42        2.96      3.98 o 
   8   8   3        1.66        5.99      4.53 o 
   9   8   3       24.27       23.72      5.88 o 
 -10   9   3       57.63       47.36     24.43 o 
  -9   9   3      140.27      140.79      8.96 o 
  -8   9   3       30.20       20.93      5.08 o 
  -7   9   3      213.71      210.18     12.05 o 
  -6   9   3       27.48       22.46      5.96 o 
  -5   9   3      178.48      178.37      8.19 o 
  -4   9   3      284.58      295.08     10.01 o 
  -3   9   3        9.67        8.31      3.61 o 
  -2   9   3      543.63      568.29     13.29 o 
  -1   9   3      137.70      144.17      8.97 o 
   0   9   3     2110.65     2000.14     32.30 o 
   1   9   3      129.01      132.24      8.68 o 
   2   9   3      803.34      764.09     17.68 o 
   3   9   3      219.84      209.56      9.07 o 
   4   9   3      911.42      825.41     17.56 o 
   5   9   3      121.11      120.22      6.73 o 
   6   9   3      177.94      160.41      7.71 o 
   7   9   3      263.27      243.94     11.48 o 
   8   9   3       38.88       25.97      6.07 o 
 -10  10   3        7.84        7.77      6.59 o 
  -9  10   3       43.68       43.41      7.66 o 
  -8  10   3      145.61      154.14      9.90 o 
  -7  10   3       15.46       17.10      6.42 o 
  -6  10   3       31.74       21.45     17.27 o 
  -5  10   3       65.05       60.67      5.99 o 
  -4  10   3      303.15      327.47     15.90 o 
  -3  10   3       43.99       39.51      5.16 o 
  -2  10   3       89.16       70.97     10.36 o 
  -1  10   3      273.60      288.78     12.81 o 
   0  10   3      771.64      741.85     19.96 o 
   1  10   3      348.90      335.57     22.57 o 
   2  10   3        6.27        5.74      3.75 o 
   3  10   3      370.27      355.96     11.93 o 
   4  10   3      244.30      224.69     10.32 o 
   5  10   3      379.86      363.09     12.87 o 
   6  10   3       33.91       35.67      5.05 o 
   7  10   3       32.83       42.00      6.63 o 
  -9  11   3      136.37      143.13      9.99 o 
  -8  11   3      320.30      366.63     14.09 o 
  -7  11   3      244.06      242.10     14.24 o 
  -6  11   3      264.34      301.10     15.02 o 
  -5  11   3     1340.43     1363.87     24.54 o 
  -4  11   3     1285.98     1221.78     39.54 o 
  -3  11   3      124.38      145.33     10.20 o 
  -2  11   3      550.22      563.10     18.23 o 
  -1  11   3        4.60        3.37      4.43 o 
   0  11   3      487.68      474.20     17.12 o 
   1  11   3      349.02      371.15     15.36 o 
   2  11   3      140.24      144.16      8.57 o 
   3  11   3        1.38       -1.69      3.70 o 
   4  11   3      486.52      493.28     17.32 o 
   5  11   3      275.65      287.37     11.87 o 
   6  11   3      147.91      135.43      9.47 o 
  -8  12   3       18.18       18.87      7.31 o 
  -7  12   3        2.72        5.46      6.05 o 
  -6  12   3        4.68        2.27      5.31 o 
  -5  12   3       80.77       71.08      9.11 o 
  -4  12   3        0.38       -1.30      4.22 o 
  -3  12   3       54.00       64.95      6.84 o 
  -2  12   3      167.67      186.77     11.96 o 
  -1  12   3       99.01       93.00      9.31 o 
   0  12   3      142.71      145.75     11.02 o 
   1  12   3       24.08       19.95     14.81 o 
   2  12   3       24.80       24.60      5.52 o 
   3  12   3        9.21       -0.39      3.91 o 
   4  12   3      280.93      290.99     15.18 o 
   5  12   3       39.27       52.91      8.13 o 
  -6  13   3      173.46      181.85     13.20 o 
  -5  13   3        1.08        1.26      5.72 o 
  -4  13   3       46.00       47.52     10.34 o 
  -3  13   3      120.67      144.94     13.14 o 
  -2  13   3       94.06       94.87     10.14 o 
  -1  13   3      156.34      181.10     12.65 o 
   0  13   3      318.46      296.65     15.47 o 
   1  13   3      249.99      307.62     15.37 o 
   2  13   3      268.92      253.68     14.37 o 
   3  13   3      431.25      430.18     24.43 o 
   4  13   3      172.22      170.37     10.37 o 
  -4  14   3        0.93        2.71      9.22 o 
  -3  14   3        2.85        5.23      6.23 o 
  -2  14   3       93.92       99.29     10.77 o 
  -1  14   3        9.99       12.43      6.62 o 
   0  14   3        9.18        6.15      6.43 o 
   1  14   3       41.74       26.42      7.60 o 
 -13   0   4       11.22        0.00      8.02 o 
 -12   0   4      367.25      465.34     26.89 o 
 -11   0   4      105.00       89.24     13.21 o 
  -9   0   4       72.47       79.84     10.55 o 
  -8   0   4      780.94      754.02     26.25 o 
  -7   0   4     1795.86     1757.19     38.79 o 
  -6   0   4      247.82      235.91     12.44 o 
  -5   0   4     3423.45     3204.77     30.21 o 
  -4   0   4     1253.57     1441.34     16.83 o 
  -3   0   4    29795.17    29734.08    181.55 o 
  -2   0   4      309.24      348.79     12.71 o 
  -1   0   4       63.92       59.50      3.76 o 
   0   0   4      434.11      558.60     10.97 o 
   1   0   4       23.87       43.95      4.26 o 
   2   0   4     2264.52     2132.87     25.21 o 
   3   0   4     1193.17     1273.47     24.21 o 
   4   0   4     2065.57     1814.82     26.13 o 
   5   0   4     1466.90     1440.61     24.20 o 
   6   0   4     1485.25     1500.68     26.11 o 
   7   0   4        0.98        2.56      4.12 o 
   8   0   4      854.00      930.55     28.33 o 
   9   0   4       26.26       13.51      8.32 o 
  10   0   4      155.13      178.18     18.57 o 
 -13   1   4       27.11       20.29      7.31 o 
 -12   1   4        5.34        7.84      6.01 o 
 -11   1   4       68.66       65.56      8.29 o 
 -10   1   4      153.88      151.97     10.59 o 
  -9   1   4       13.89       10.35      4.41 o 
  -8   1   4     1091.83     1095.87     22.94 o 
  -7   1   4      161.06      199.76      5.51 o 
  -6   1   4      254.69      281.88      6.65 o 
  -5   1   4       18.44       17.75      2.16 o 
  -4   1   4      412.05      457.02      5.80 o 
  -3   1   4     2906.40     3052.12     18.48 o 
  -2   1   4     3308.15     3360.30     23.03 o 
  -1   1   4     6182.16     6370.16     38.75 o 
   0   1   4       39.08       28.23      1.83 o 
   1   1   4     1518.17     1410.12     12.49 o 
   2   1   4      606.67      667.70      8.90 o 
   3   1   4     1375.95     1671.95     16.45 o 
   4   1   4      307.03      321.14      8.58 o 
   5   1   4       18.84       13.45      2.85 o 
   6   1   4      336.96      332.24      8.77 o 
   7   1   4      441.08      440.66     10.37 o 
   8   1   4        6.61       -3.32      4.54 o 
   9   1   4       43.95       26.68      7.00 o 
  10   1   4        1.45        0.55      6.42 o 
 -13   2   4       26.47       20.03      7.20 o 
 -12   2   4      192.59      221.77     25.01 o 
 -11   2   4       69.39       71.38      8.67 o 
 -10   2   4       15.06       18.23      5.62 o 
  -9   2   4      111.84      118.42     15.32 o 
  -8   2   4      342.26      337.61     19.77 o 
  -7   2   4     1142.63     1028.99     14.19 o 
  -6   2   4     1303.75     1312.95     15.65 o 
  -5   2   4     7836.98     7855.10    121.06 o 
  -4   2   4     5069.98     5322.11     29.96 o 
  -3   2   4    12338.47    12516.82     69.16 o 
  -2   2   4     1127.07     1077.84     10.91 o 
  -1   2   4       55.08       74.77      3.08 o 
   0   2   4      106.99      131.67      3.43 o 
   1   2   4     2216.49     2168.55     17.22 o 
   2   2   4     1080.59     1023.20     11.58 o 
   3   2   4     2644.98     2644.16     22.38 o 
   4   2   4     4075.16     3983.66     31.24 o 
   5   2   4     1089.33     1105.36     16.69 o 
   6   2   4     1102.52     1113.31     15.80 o 
   7   2   4      397.03      372.11      9.68 o 
   8   2   4        1.52        5.38      3.72 o 
   9   2   4        2.74       -1.76      5.06 o 
  10   2   4       87.21      109.90     14.22 o 
 -13   3   4        0.24       -1.99      5.44 o 
 -12   3   4       15.94        9.26      6.35 o 
 -11   3   4      253.05      243.66     13.98 o 
 -10   3   4        0.19        2.31      4.92 o 
  -9   3   4      131.88      131.46      9.54 o 
  -8   3   4      270.88      283.41      8.36 o 
  -7   3   4        5.58        1.63      2.54 o 
  -6   3   4      355.55      340.97      8.50 o 
  -5   3   4      487.21      452.62      6.23 o 
  -4   3   4      606.79      599.32      8.02 o 
  -3   3   4        0.75       -0.25      1.31 o 
  -2   3   4       19.42       32.94      2.31 o 
  -1   3   4      244.19      248.39      5.17 o 
   0   3   4        0.49        5.68      1.44 o 
   1   3   4     3111.83     3127.76     33.22 o 
   2   3   4      279.21      229.53      7.86 o 
   3   3   4     2077.95     2067.19     19.50 o 
   4   3   4       32.87       22.90      2.93 o 
   5   3   4       23.23       18.12      2.96 o 
   6   3   4       19.79       22.05      3.52 o 
   7   3   4        0.35        4.29      2.93 o 
   8   3   4        2.58        1.17      3.59 o 
   9   3   4       18.08       13.75      6.35 o 
  10   3   4       54.92       41.65      8.57 o 
 -13   4   4        1.77        0.89      5.78 o 
 -12   4   4       98.18       85.03     11.37 o 
 -11   4   4       43.03       61.06     11.93 o 
 -10   4   4       22.69       24.15      6.17 o 
  -9   4   4      756.57      755.60     21.03 o 
  -8   4   4     1685.55     1630.17     20.23 o 
  -7   4   4     1383.97     1391.71     16.65 o 
  -6   4   4      936.56      958.17     11.03 o 
  -5   4   4        3.52        7.27      1.83 o 
  -4   4   4      211.01      269.13      5.84 o 
  -3   4   4       87.35       84.88      3.56 o 
  -2   4   4       65.97       83.89      4.42 o 
  -1   4   4      570.30      578.48      8.07 o 
   0   4   4     5302.10     5239.66     36.00 o 
   1   4   4    13266.22    14093.36     93.52 o 
   2   4   4     1472.07     1491.48     15.60 o 
   3   4   4      349.37      279.65      6.94 o 
   4   4   4      342.48      360.21      8.33 o 
   5   4   4       41.34       41.90      4.68 o 
   6   4   4      546.85      531.19     11.22 o 
   7   4   4      251.94      253.49      8.42 o 
   8   4   4      290.01      289.70     11.25 o 
   9   4   4      266.01      263.81     11.35 o 
  10   4   4      149.94      181.69     13.41 o 
 -13   5   4        0.20       -1.27      6.27 o 
 -12   5   4        7.39        4.88      5.58 o 
 -11   5   4        7.88       10.06      4.54 o 
 -10   5   4      129.79      137.70      8.40 o 
  -9   5   4       14.83       19.02      4.34 o 
  -8   5   4      563.00      593.22     11.55 o 
  -7   5   4      127.59      124.88      6.40 o 
  -6   5   4      144.27      138.14      5.08 o 
  -5   5   4      249.20      311.99      6.78 o 
  -4   5   4      266.21      312.90      6.75 o 
  -3   5   4      149.00      190.69      5.38 o 
  -2   5   4     1026.84     1055.86     12.56 o 
  -1   5   4       16.15        5.79      1.69 o 
   0   5   4      816.16      823.61     13.12 o 
   1   5   4       55.43       54.70      4.09 o 
   2   5   4     1232.87     1260.22     17.64 o 
   3   5   4      300.89      273.85      7.28 o 
   4   5   4      298.04      295.34      7.90 o 
   5   5   4      147.24      149.61      9.79 o 
   6   5   4        0.96        0.44      2.70 o 
   7   5   4       20.49       24.40      3.86 o 
   8   5   4        0.01        2.36      3.92 o 
   9   5   4        0.32        4.22      4.37 o 
  10   5   4       20.91       15.81      7.01 o 
 -12   6   4       26.09       14.34      7.00 o 
 -11   6   4      115.34      108.23     10.82 o 
 -10   6   4       21.37       11.10      6.03 o 
  -9   6   4      126.37      131.16      7.98 o 
  -8   6   4      957.15      937.51     15.11 o 
  -7   6   4     2935.34     2885.18     29.53 o 
  -6   6   4     1660.68     1665.70     21.76 o 
  -5   6   4      750.95      757.70     11.32 o 
  -4   6   4     2542.75     2350.57     21.50 o 
  -3   6   4      288.44      311.25      6.50 o 
  -2   6   4      732.13      747.71     12.68 o 
  -1   6   4      546.89      532.14     16.05 o 
   0   6   4     2095.75     1902.86     24.77 o 
   1   6   4      653.57      620.77     12.36 o 
   2   6   4     1567.30     1494.37     23.59 o 
   3   6   4      876.55      846.42     21.14 o 
   4   6   4        1.75       -0.47      2.63 o 
   5   6   4      949.24      925.10     21.13 o 
   6   6   4       54.13       60.79      5.37 o 
   7   6   4      235.79      231.96      8.57 o 
   8   6   4       47.61       50.97      6.48 o 
   9   6   4       48.86       52.60      6.87 o 
 -12   7   4        7.86       18.47      9.81 o 
 -11   7   4       15.39        9.94     10.50 o 
 -10   7   4       23.30       15.77      6.56 o 
  -9   7   4      218.35      184.49      9.08 o 
  -8   7   4       46.36       43.81      5.36 o 
  -7   7   4        0.04        0.96      2.66 o 
  -6   7   4       84.32       83.15      9.13 o 
  -5   7   4      181.60      165.45      6.19 o 
  -4   7   4       47.70       49.97      6.79 o 
  -3   7   4       72.18       70.62      6.81 o 
  -2   7   4      195.89      243.80      7.03 o 
  -1   7   4      187.71      195.78      7.73 o 
   0   7   4      134.37      126.60      6.39 o 
   1   7   4     1100.72     1175.95     18.44 o 
   2   7   4       19.03       29.38      5.98 o 
   3   7   4      263.60      317.83     16.08 o 
   4   7   4       40.25       38.12      4.41 o 
   5   7   4        5.14        6.91      3.17 o 
   6   7   4       80.25       88.41      5.79 o 
   7   7   4        0.30       -4.15      3.56 o 
   8   7   4       60.38       55.88      6.95 o 
   9   7   4       12.60       19.18      7.50 o 
 -11   8   4       90.48       92.95     16.75 o 
 -10   8   4        4.86        8.01      6.08 o 
  -9   8   4       73.11       81.46      7.07 o 
  -8   8   4      105.61      110.50      7.48 o 
  -7   8   4       14.43       10.99      7.89 o 
  -6   8   4       91.06       99.80      6.53 o 
  -5   8   4       80.55       84.85      5.08 o 
  -4   8   4     1784.83     1735.60     19.85 o 
  -3   8   4       62.32       68.30      4.94 o 
  -2   8   4     1038.70     1086.03     15.32 o 
  -1   8   4        2.92        5.93      3.95 o 
   0   8   4     1501.41     1465.82     21.63 o 
   1   8   4     1143.95     1176.07     19.46 o 
   2   8   4       91.68       84.87      6.16 o 
   3   8   4      117.43      109.41      6.92 o 
   4   8   4       56.76       64.29      9.80 o 
   5   8   4     1495.62     1537.14     20.94 o 
   6   8   4       57.37       61.17      5.37 o 
   7   8   4      448.73      436.15     17.76 o 
   8   8   4       19.45       16.63      6.92 o 
 -11   9   4       18.34       28.95     16.29 o 
 -10   9   4       56.32       53.67      8.85 o 
  -9   9   4       54.10       52.78      6.49 o 
  -8   9   4        9.76       15.17      4.71 o 
  -7   9   4       51.53       40.09      6.87 o 
  -6   9   4      215.64      227.96     13.53 o 
  -5   9   4        0.86        7.41      3.80 o 
  -4   9   4      111.61      116.10      6.02 o 
  -3   9   4        1.60        4.86      3.19 o 
  -2   9   4       62.92       75.08      7.21 o 
  -1   9   4       63.47       75.46      7.36 o 
   0   9   4        9.36        4.50      4.30 o 
   1   9   4       12.68        7.31      3.82 o 
   2   9   4       39.28       35.42      5.00 o 
   3   9   4       20.08       15.65      4.51 o 
   4   9   4      139.45      107.36      7.45 o 
   5   9   4      198.65      171.28      7.93 o 
   6   9   4        9.15        5.28      3.70 o 
   7   9   4      166.29      160.72     20.14 o 
   8   9   4        7.31        3.92      4.78 o 
 -10  10   4       30.86       27.80      8.44 o 
  -9  10   4      100.07      104.61      8.53 o 
  -8  10   4      236.37      255.57     25.29 o 
  -7  10   4      213.79      233.51     16.90 o 
  -6  10   4      596.35      575.09     20.12 o 
  -5  10   4       64.17       66.08      6.50 o 
  -4  10   4     1754.12     1766.50     25.78 o 
  -3  10   4      826.65      798.09     16.76 o 
  -2  10   4     1388.91     1422.98     28.31 o 
  -1  10   4       46.31       47.69      6.86 o 
   0  10   4       26.74       28.03      7.14 o 
   1  10   4      225.61      247.83      9.32 o 
   2  10   4      449.42      409.07     19.60 o 
   3  10   4      982.60      957.04     19.94 o 
   4  10   4      573.31      509.57     14.84 o 
   5  10   4      231.63      268.74     11.47 o 
   6  10   4        7.89        9.30      4.18 o 
   7  10   4       77.90       83.65      9.26 o 
  -9  11   4        1.32       -4.07      5.64 o 
  -8  11   4        3.03       -2.07      5.73 o 
  -7  11   4      153.54      132.59     10.82 o 
  -6  11   4        5.13        3.13      5.45 o 
  -5  11   4        0.38       -1.58      3.92 o 
  -4  11   4       99.92       99.96      7.55 o 
  -3  11   4       64.45       69.75      6.57 o 
  -2  11   4        7.27       12.23      5.32 o 
  -1  11   4        1.61        3.89      4.60 o 
   0  11   4      140.02      150.52     22.88 o 
   1  11   4        3.10        3.35      6.27 o 
   2  11   4      310.16      308.55     17.88 o 
   3  11   4        0.39        2.71      4.13 o 
   4  11   4        0.11        0.77      3.37 o 
   5  11   4        0.39       -1.66      3.38 o 
   6  11   4       21.62       22.68      6.81 o 
  -8  12   4      148.91      149.41     12.70 o 
  -7  12   4      145.56      140.50     13.90 o 
  -6  12   4      135.69      110.20     14.14 o 
  -5  12   4      149.27      164.44     11.98 o 
  -4  12   4      446.29      455.22     15.68 o 
  -3  12   4       57.99       82.61     15.52 o 
  -2  12   4        3.19       -2.59      4.85 o 
  -1  12   4       15.81       19.94      6.26 o 
   0  12   4       47.36       32.51      9.54 o 
   1  12   4      114.33      121.48     10.45 o 
   2  12   4      433.46      447.56     15.00 o 
   3  12   4      121.36      115.00      8.55 o 
   4  12   4      470.89      492.52     16.11 o 
   5  12   4      231.48      275.68     12.62 o 
  -6  13   4       56.96       49.52     12.76 o 
  -5  13   4        3.80        1.91      5.76 o 
  -4  13   4       17.80       13.69      5.23 o 
  -3  13   4        0.04        2.21      5.87 o 
  -2  13   4        1.43       -3.37      4.88 o 
  -1  13   4       20.97       17.22      6.53 o 
   0  13   4        1.24        8.06      6.10 o 
   1  13   4       40.27       45.23      8.23 o 
   2  13   4       53.76       69.25      9.41 o 
   3  13   4        0.13       -0.20      4.43 o 
  -3  14   4      269.43      337.67     17.01 o 
  -2  14   4      274.27      246.74     14.98 o 
  -1  14   4      242.14      247.96     15.19 o 
   0  14   4      256.86      264.09     20.10 o 
 -13   1   5      101.43       83.14     10.43 o 
 -12   1   5      223.30      237.43     14.23 o 
 -11   1   5      222.10      216.18     12.82 o 
 -10   1   5       26.50       30.87      6.07 o 
  -9   1   5        3.84        2.80      4.03 o 
  -8   1   5        5.02       10.54      4.15 o 
  -7   1   5     2624.03     2575.76     24.06 o 
  -6   1   5      444.28      488.03      8.64 o 
  -5   1   5     7699.10     7840.39     41.98 o 
  -4   1   5      299.08      347.13      6.84 o 
  -3   1   5      813.78      750.62      6.90 o 
  -2   1   5     1555.05     1508.84     14.19 o 
  -1   1   5     1050.98     1129.00     12.20 o 
   0   1   5      791.61      747.26      8.16 o 
   1   1   5      726.89      733.80      8.85 o 
   2   1   5     2670.27     2759.49     22.27 o 
   3   1   5      439.49      449.36     12.35 o 
   4   1   5     5060.91     5193.00     38.56 o 
   5   1   5      382.66      341.48     12.57 o 
   6   1   5     1742.64     1812.14     21.48 o 
   7   1   5      190.10      178.71      7.31 o 
   8   1   5       59.85       70.10      5.40 o 
   9   1   5       31.74       34.58     12.91 o 
  10   1   5        5.30       11.97      6.62 o 
 -13   2   5        0.01       -6.26      5.52 o 
 -12   2   5       28.77       29.05      7.10 o 
 -11   2   5       29.44       43.17      7.36 o 
 -10   2   5       87.28       77.16      8.22 o 
  -9   2   5       16.07        8.88      4.60 o 
  -8   2   5       22.30       22.96      4.94 o 
  -7   2   5      139.17      152.39      5.63 o 
  -6   2   5        2.10        1.63      0.96 o 
  -5   2   5       67.19       72.90      3.52 o 
  -4   2   5      142.22      134.33      4.70 o 
  -3   2   5      566.53      549.05      6.76 o 
  -2   2   5     2957.08     2854.70     22.04 o 
  -1   2   5     1128.64     1186.25     12.64 o 
   0   2   5      269.54      347.87      5.70 o 
   1   2   5     3235.12     3363.37     24.48 o 
   2   2   5       45.09       41.65      2.91 o 
   3   2   5        0.01        0.39      1.91 o 
   4   2   5       82.73       88.87      4.62 o 
   5   2   5     1477.51     1410.92     17.75 o 
   6   2   5        2.86       -0.27      2.80 o 
   7   2   5       62.75       57.92      5.47 o 
   8   2   5        6.03        8.77      3.43 o 
   9   2   5       29.06        5.84      6.08 o 
  10   2   5       20.26       15.13      7.22 o 
 -13   3   5       55.03       58.06      9.51 o 
 -12   3   5        1.79       -7.37      5.06 o 
 -11   3   5       48.04       50.96     10.26 o 
 -10   3   5       26.95       28.64      6.21 o 
  -9   3   5      377.92      329.31     13.58 o 
  -8   3   5      977.07      957.36     17.46 o 
  -7   3   5     4046.46     3950.80     35.75 o 
  -6   3   5     2374.11     2500.15     18.24 o 
  -5   3   5     3074.26     3162.43     21.56 o 
  -4   3   5     2464.69     2481.65     22.75 o 
  -3   3   5     6469.29     6291.48     43.36 o 
  -2   3   5      771.02      821.82      8.60 o 
  -1   3   5     1451.64     1395.85     14.18 o 
   0   3   5     1056.63      985.85     10.90 o 
   1   3   5      169.64      139.19      4.34 o 
   2   3   5     3342.06     3319.58     26.20 o 
   3   3   5      473.09      479.81      9.01 o 
   4   3   5      365.82      361.06      8.52 o 
   5   3   5       65.44       58.84      4.41 o 
   6   3   5       46.36       49.54      4.41 o 
   7   3   5        2.05        3.28      2.98 o 
   8   3   5       29.93       53.62      6.23 o 
   9   3   5       61.36       68.39      9.27 o 
 -13   4   5       19.39       15.13      7.08 o 
 -12   4   5        6.92       10.12      9.72 o 
 -11   4   5       30.30       25.21      6.71 o 
 -10   4   5       43.98       45.48      5.73 o 
  -9   4   5      171.00      203.95     13.75 o 
  -8   4   5      249.04      243.70      7.38 o 
  -7   4   5      417.48      419.75      8.83 o 
  -6   4   5       30.96       27.66      2.37 o 
  -5   4   5      846.91      831.72     10.81 o 
  -4   4   5     1100.72     1103.05     12.62 o 
  -3   4   5      422.40      517.32      8.29 o 
  -2   4   5     1498.81     1422.67     16.42 o 
  -1   4   5      802.52      804.51     10.40 o 
   0   4   5     3365.30     3262.25     22.55 o 
   1   4   5      605.48      539.57     10.83 o 
   2   4   5       82.06       72.74      3.84 o 
   3   4   5        3.60        7.68      2.43 o 
   4   4   5      168.65      175.37      6.34 o 
   5   4   5       87.07       74.95      4.90 o 
   6   4   5       10.36        3.96      2.98 o 
   7   4   5       11.83       13.14      3.57 o 
   8   4   5      367.06      357.26     22.37 o 
   9   4   5       26.96       41.38      6.50 o 
 -13   5   5       18.03        5.59      6.96 o 
 -12   5   5       67.11       67.04      7.40 o 
 -11   5   5      778.40      776.17     19.21 o 
 -10   5   5      404.60      414.29     18.54 o 
  -9   5   5      272.11      250.77     10.20 o 
  -8   5   5      404.74      406.03      9.60 o 
  -7   5   5        2.29        6.21      2.61 o 
  -6   5   5       11.00        6.78      2.26 o 
  -5   5   5        8.85        9.81      2.23 o 
  -4   5   5      153.08      125.57      4.79 o 
  -3   5   5      350.17      309.30      6.90 o 
  -2   5   5     1974.87     1981.33     16.22 o 
  -1   5   5     1501.43     1408.65     14.69 o 
   0   5   5      471.01      442.20      8.91 o 
   1   5   5     1925.06     1867.24     22.41 o 
   2   5   5      182.51      199.52      6.12 o 
   3   5   5      876.21      859.25     13.03 o 
   4   5   5      847.95      840.31     13.53 o 
   5   5   5     1180.43     1180.73     38.94 o 
   6   5   5      705.25      688.69     13.55 o 
   7   5   5      250.62      245.97      9.46 o 
   8   5   5      240.19      242.41     11.93 o 
   9   5   5       42.14       39.32     12.97 o 
 -12   6   5        3.54       -0.73     12.39 o 
 -11   6   5      110.64      126.30     11.47 o 
 -10   6   5       99.51      110.97      8.05 o 
  -9   6   5        0.17       -1.55      3.33 o 
  -8   6   5        2.19       -1.84      2.67 o 
  -7   6   5      174.33      161.74      7.43 o 
  -6   6   5       24.10       14.00      3.48 o 
  -5   6   5      331.09      366.87      8.16 o 
  -4   6   5        4.72       12.80      2.99 o 
  -3   6   5       21.22       15.86      2.94 o 
  -2   6   5     1062.48     1088.57     13.97 o 
  -1   6   5       71.45       63.90      4.91 o 
   0   6   5       93.59       86.99      5.28 o 
   1   6   5      178.66      175.23      8.23 o 
   2   6   5       30.45       25.35      4.03 o 
   3   6   5      322.58      287.27      8.17 o 
   4   6   5        9.71       13.79      3.89 o 
   5   6   5        0.83        1.45      2.90 o 
   6   6   5        0.43       -0.31      2.83 o 
   7   6   5      117.59      130.46      7.06 o 
   8   6   5       13.80        7.43      5.41 o 
   9   6   5      133.43      129.74     11.64 o 
 -12   7   5       69.22       56.49      9.94 o 
 -11   7   5       13.52       26.41      7.45 o 
 -10   7   5       20.16       24.27      6.74 o 
  -9   7   5       67.22       57.24      6.30 o 
  -8   7   5      389.07      404.50     10.48 o 
  -7   7   5      205.47      197.96      8.54 o 
  -6   7   5     1505.86     1537.89     31.52 o 
  -5   7   5      493.73      518.92     10.25 o 
  -4   7   5     2638.79     2688.88     25.12 o 
  -3   7   5     1146.74     1206.09     15.72 o 
  -2   7   5     1100.62     1165.23     18.54 o 
  -1   7   5       42.58       39.05      4.64 o 
   0   7   5        7.64       10.10      3.45 o 
   1   7   5     1196.02     1219.66     19.36 o 
   2   7   5       31.29       34.82      5.41 o 
   3   7   5     2071.52     2018.40     22.66 o 
   4   7   5      296.20      293.89      8.91 o 
   5   7   5      432.69      469.04     12.21 o 
   6   7   5      110.76      122.33      6.80 o 
   7   7   5      111.11      129.85      8.85 o 
   8   7   5       86.29       92.76     10.25 o 
 -11   8   5        1.09        4.06      5.90 o 
 -10   8   5        1.39        8.68      5.84 o 
  -9   8   5       42.14       34.07      5.49 o 
  -8   8   5       35.66       18.99      4.55 o 
  -7   8   5        9.20       10.41      3.96 o 
  -6   8   5       80.48       71.76     10.01 o 
  -5   8   5        4.48       11.99      3.28 o 
  -4   8   5       57.14       38.56      4.09 o 
  -3   8   5        2.88        0.82      2.77 o 
  -2   8   5      192.89      228.49      9.02 o 
  -1   8   5      282.14      273.07     11.76 o 
   0   8   5        1.45       -2.07      2.92 o 
   1   8   5        3.55        8.30      3.52 o 
   2   8   5      352.31      369.24     11.57 o 
   3   8   5        0.97        5.69      5.73 o 
   4   8   5       19.52       13.37      3.57 o 
   5   8   5       40.04       34.79      5.99 o 
   6   8   5       14.92       14.71      3.99 o 
   7   8   5       34.68       55.51      8.68 o 
   8   8   5        0.99        0.06      5.87 o 
 -11   9   5       71.36       86.47     12.79 o 
 -10   9   5      165.35      185.10     22.60 o 
  -9   9   5        0.75        0.73      3.90 o 
  -8   9   5      169.58      216.00     16.91 o 
  -7   9   5       97.42       83.83      8.30 o 
  -6   9   5      803.38      856.15     21.63 o 
  -5   9   5      472.22      499.77     16.16 o 
  -4   9   5     1957.93     1913.64     22.54 o 
  -3   9   5     1139.49     1131.17     18.32 o 
  -2   9   5      742.33      782.64     20.07 o 
  -1   9   5     1417.56     1351.19     31.44 o 
   0   9   5       73.17       74.19      7.89 o 
   1   9   5       30.06       52.93      7.35 o 
   2   9   5       29.35       39.61      5.30 o 
   3   9   5      159.80      163.58      8.81 o 
   4   9   5        8.24        9.63      3.54 o 
   5   9   5      471.07      460.06     12.21 o 
   6   9   5       28.68       21.74      5.47 o 
   7   9   5      135.10      119.71     21.32 o 
 -10  10   5        8.63       10.12      6.67 o 
  -9  10   5       29.67       31.89      6.09 o 
  -8  10   5        7.90        0.97      7.85 o 
  -7  10   5      106.74      130.72     10.34 o 
  -6  10   5        2.13       -0.15      7.97 o 
  -5  10   5       18.22       25.49      4.88 o 
  -4  10   5        1.67        4.63      4.41 o 
  -3  10   5       71.64       82.55      5.80 o 
  -2  10   5       40.42       50.92      6.97 o 
  -1  10   5       43.27       25.85      5.88 o 
   0  10   5       27.14       14.57     10.67 o 
   1  10   5       58.79       63.56      7.22 o 
   2  10   5        2.43        0.28      3.78 o 
   3  10   5        9.81       10.76      4.58 o 
   4  10   5       24.77       23.49      5.56 o 
   5  10   5        0.23        1.55      3.50 o 
   6  10   5       34.47       31.67      6.25 o 
  -9  11   5        7.61        9.99      5.36 o 
  -8  11   5      217.14      230.20     15.11 o 
  -7  11   5      224.71      223.60     13.43 o 
  -6  11   5      699.64      684.24     21.44 o 
  -5  11   5       60.82       58.49      7.81 o 
  -4  11   5       23.38       18.27      4.85 o 
  -3  11   5        4.60        1.46      4.51 o 
  -2  11   5       86.25       90.46      9.05 o 
  -1  11   5        6.84        2.58      4.88 o 
   0  11   5      444.89      461.46     25.58 o 
   1  11   5     1005.48      992.39     21.09 o 
   2  11   5      861.60      842.50     19.71 o 
   3  11   5      708.50      679.47     17.94 o 
   4  11   5      292.90      296.71     20.21 o 
   5  11   5      463.79      445.82     15.42 o 
  -8  12   5        5.91        0.94     10.03 o 
  -7  12   5        7.32        5.18      5.80 o 
  -6  12   5        0.86       -4.93      4.89 o 
  -5  12   5       29.34       24.76      6.93 o 
  -4  12   5        7.59        3.07      4.25 o 
  -3  12   5      183.58      211.25     13.01 o 
  -2  12   5       16.12        4.42      5.12 o 
  -1  12   5        3.30        1.56      5.49 o 
   0  12   5      276.03      305.87     15.41 o 
   1  12   5      109.11       83.61      9.44 o 
   2  12   5       61.43       64.70      7.13 o 
   3  12   5        5.70       11.16      4.97 o 
   4  12   5        1.83        0.43      3.69 o 
  -6  13   5       78.81       69.26     10.77 o 
  -5  13   5       75.71      113.87     16.45 o 
  -4  13   5      157.78      148.13     11.82 o 
  -3  13   5      146.18      153.33     11.82 o 
  -2  13   5      384.79      404.90     22.90 o 
  -1  13   5      347.20      356.60     29.84 o 
   0  13   5      119.61      145.10     12.08 o 
   1  13   5       17.94       17.50      6.82 o 
   2  13   5       47.86       63.50      9.16 o 
 -14   0   6      104.88       95.20     15.87 o 
 -13   0   6      646.41      713.65     34.21 o 
 -12   0   6      185.80      192.06     18.00 o 
 -11   0   6      209.82      187.88     16.58 o 
 -10   0   6        6.55        4.15      5.93 o 
  -9   0   6      497.31      480.27     21.77 o 
  -8   0   6       79.01       84.56      9.77 o 
  -7   0   6      866.30      813.10     24.43 o 
  -6   0   6      835.40      738.70     10.96 o 
  -5   0   6     1156.35     1120.76     13.88 o 
  -4   0   6    14519.63    14756.77     95.91 o 
  -3   0   6     1902.70     1852.84     24.02 o 
  -2   0   6       18.51       48.15      4.25 o 
  -1   0   6      705.40      751.76     14.88 o 
   0   0   6      215.18      182.06     13.60 o 
   1   0   6      233.81      234.63     14.58 o 
   2   0   6     1723.21     1655.74     23.13 o 
   3   0   6      363.47      375.76     11.34 o 
   4   0   6     1909.52     1864.74     28.48 o 
   5   0   6      520.77      500.51     15.24 o 
   6   0   6      407.67      403.58     14.64 o 
   7   0   6      160.13      163.87     10.51 o 
   8   0   6        7.17        0.74      6.03 o 
 -14   1   6        4.54        6.60      6.91 o 
 -13   1   6        1.37       -2.70      5.72 o 
 -12   1   6        0.63       -5.26      4.63 o 
 -11   1   6       14.12       15.02      5.78 o 
 -10   1   6       23.42       26.15      7.13 o 
  -9   1   6        0.01        0.70      3.66 o 
  -8   1   6        5.89        4.24      3.63 o 
  -7   1   6        3.64        0.29      2.16 o 
  -6   1   6       84.43       84.81      3.01 o 
  -5   1   6      115.31      130.09      3.42 o 
  -4   1   6     1192.61     1155.07     10.36 o 
  -3   1   6       41.32       62.61      2.63 o 
  -2   1   6       36.72       51.79      3.11 o 
  -1   1   6     1481.82     1579.01     16.19 o 
   0   1   6      474.11      589.58     11.78 o 
   1   1   6      196.60      211.15      4.90 o 
   2   1   6      403.48      462.71     12.23 o 
   3   1   6       49.97       50.34      3.66 o 
   4   1   6       14.57       16.32      3.21 o 
   5   1   6      261.72      248.11      7.92 o 
   6   1   6      247.37      247.47      8.27 o 
   7   1   6        2.55       -0.48      2.97 o 
   8   1   6       79.33       75.19      6.82 o 
 -13   2   6       13.20       12.34      6.76 o 
 -12   2   6        1.00       -1.99      5.04 o 
 -11   2   6      140.36      144.53     10.79 o 
 -10   2   6        2.05        4.76      4.61 o 
  -9   2   6      200.34      209.51     10.99 o 
  -8   2   6      363.34      353.96     12.34 o 
  -7   2   6     2154.14     2057.96     19.70 o 
  -6   2   6     1750.06     1764.10     14.48 o 
  -5   2   6     3811.85     3803.68     24.41 o 
  -4   2   6     2471.67     2415.22     17.24 o 
  -3   2   6       10.66        8.77      1.63 o 
  -2   2   6     5038.18     5028.54     34.93 o 
  -1   2   6      485.38      601.94      9.48 o 
   0   2   6     2659.94     2762.58     24.15 o 
   1   2   6      917.61     1013.87     11.52 o 
   2   2   6     1884.30     1956.07     18.66 o 
   3   2   6      185.95      186.71      8.52 o 
   4   2   6     2076.42     2075.15     21.87 o 
   5   2   6      590.73      571.28     11.63 o 
   6   2   6        7.31        8.30      3.30 o 
   7   2   6      248.49      254.53     10.22 o 
   8   2   6       83.13       83.41      7.03 o 
   9   2   6       88.15       89.75     14.86 o 
 -13   3   6       24.44       26.24      7.89 o 
 -12   3   6        0.15       -6.86      4.57 o 
 -11   3   6        0.15        2.62      6.87 o 
 -10   3   6       12.34       18.15      4.51 o 
  -9   3   6       46.73       43.71      5.21 o 
  -8   3   6       95.05       93.64      6.22 o 
  -7   3   6       48.24       42.01      3.42 o 
  -6   3   6      900.67      889.01     10.03 o 
  -5   3   6       23.76       37.37      2.80 o 
  -4   3   6      122.79      130.82      4.00 o 
  -3   3   6      741.46      687.26      8.31 o 
  -2   3   6       91.93       66.64      3.57 o 
  -1   3   6      737.01      736.76     10.63 o 
   0   3   6      106.03      121.35      3.74 o 
   1   3   6      563.19      593.39      8.95 o 
   2   3   6      183.14      184.83      5.62 o 
   3   3   6      738.53      747.96     11.81 o 
   4   3   6        0.06       -2.32      2.33 o 
   5   3   6        2.05        4.01      3.02 o 
   6   3   6      282.48      261.50     13.29 o 
   7   3   6        0.02        2.33      3.68 o 
   8   3   6       68.21       85.71      9.47 o 
   9   3   6        1.94       10.35      9.50 o 
 -13   4   6      191.22      196.59     11.43 o 
 -12   4   6      237.07      227.55     11.64 o 
 -11   4   6      280.12      277.83     11.96 o 
 -10   4   6      436.61      442.86     13.77 o 
  -9   4   6      166.22      186.09     16.85 o 
  -8   4   6      225.10      224.93      7.18 o 
  -7   4   6      142.87      127.15      6.36 o 
  -6   4   6       48.54       59.10      3.40 o 
  -5   4   6      579.20      551.04      9.05 o 
  -4   4   6     2318.81     2237.67     32.32 o 
  -3   4   6     1642.80     1615.12     14.32 o 
  -2   4   6     1467.00     1531.50     23.37 o 
  -1   4   6      194.24      178.87      5.57 o 
   0   4   6      996.02      922.49     10.82 o 
   1   4   6       28.80        9.00      2.15 o 
   2   4   6      173.26      161.24      5.52 o 
   3   4   6       26.26       22.92      3.26 o 
   4   4   6      488.20      500.10     14.45 o 
   5   4   6      620.86      619.57     14.61 o 
   6   4   6      285.52      315.30     11.76 o 
   7   4   6      167.16      182.50      9.27 o 
   8   4   6      155.64      164.47     11.85 o 
   9   4   6       28.65       43.68      7.96 o 
 -13   5   6       39.46       42.57      7.19 o 
 -12   5   6       13.43       18.51      6.89 o 
 -11   5   6       61.74       57.48      7.91 o 
 -10   5   6        0.23       -1.05      3.66 o 
  -9   5   6      683.57      664.67     15.93 o 
  -8   5   6      153.90      140.64      6.20 o 
  -7   5   6     1375.16     1345.56     17.18 o 
  -6   5   6      169.36      186.19      7.33 o 
  -5   5   6      963.82      914.12     12.45 o 
  -4   5   6      432.31      436.43      8.49 o 
  -3   5   6       12.78        9.76      2.01 o 
  -2   5   6     1394.88     1433.02     15.88 o 
  -1   5   6      376.82      396.48      7.92 o 
   0   5   6      139.81      146.15      5.73 o 
   1   5   6       35.36       37.34      4.05 o 
   2   5   6      129.55      118.93      5.62 o 
   3   5   6       75.40       75.10      4.66 o 
   4   5   6      142.76      144.04      7.66 o 
   5   5   6      472.02      457.84     13.01 o 
   6   5   6       16.61       10.24      4.24 o 
   7   5   6      321.80      351.21     15.24 o 
   8   5   6        3.73        3.30      5.29 o 
 -12   6   6       87.59       74.95     10.17 o 
 -11   6   6       13.79        3.80      6.14 o 
 -10   6   6      192.65      217.24     10.47 o 
  -9   6   6      135.18      151.53      8.56 o 
  -8   6   6      581.74      583.83     12.06 o 
  -7   6   6      108.56      104.32      7.39 o 
  -6   6   6      536.50      580.23     12.72 o 
  -5   6   6      669.97      687.66     11.45 o 
  -4   6   6     1548.31     1538.52     20.45 o 
  -3   6   6     2193.22     2137.49     21.25 o 
  -2   6   6      258.00      295.94      7.33 o 
  -1   6   6     2970.59     2946.87     32.10 o 
   0   6   6      652.31      674.65     14.43 o 
   1   6   6      886.66      845.31     15.62 o 
   2   6   6      277.87      292.05      8.00 o 
   3   6   6      381.12      369.28     15.56 o 
   4   6   6      759.80      772.02     16.53 o 
   5   6   6      256.89      247.22     10.18 o 
   6   6   6      443.94      442.82     13.56 o 
   7   6   6        7.98        5.13      4.27 o 
   8   6   6      124.25      143.62     11.86 o 
 -12   7   6        0.20       -3.72      6.62 o 
 -11   7   6       14.81       11.01      6.54 o 
 -10   7   6      157.22      147.37     11.72 o 
  -9   7   6      112.13      119.77      7.96 o 
  -8   7   6      279.96      259.04     14.18 o 
  -7   7   6       10.50       15.20      4.00 o 
  -6   7   6      209.39      166.67      7.72 o 
  -5   7   6       13.46        7.64      2.96 o 
  -4   7   6       89.44       61.74      4.52 o 
  -3   7   6       12.32       15.39      3.21 o 
  -2   7   6      108.99      100.85      7.33 o 
  -1   7   6      194.82      176.24      8.29 o 
   0   7   6      229.45      205.25      8.46 o 
   1   7   6        5.86        8.85      4.00 o 
   2   7   6      352.22      367.33     11.19 o 
   3   7   6      139.54      133.55      7.67 o 
   4   7   6      368.03      360.21     12.06 o 
   5   7   6       40.75       26.67      6.20 o 
   6   7   6       46.07       38.28      6.36 o 
   7   7   6       23.26       31.36      7.57 o 
 -11   8   6       61.18       63.32      9.61 o 
 -10   8   6       19.74       22.77      9.30 o 
  -9   8   6       27.53       40.92      7.36 o 
  -8   8   6      206.36      233.36      8.71 o 
  -7   8   6      117.28      111.69      7.27 o 
  -6   8   6     1268.90     1309.16     37.46 o 
  -5   8   6      946.31      931.43     15.24 o 
  -4   8   6      822.44      825.02     13.95 o 
  -3   8   6     1587.94     1582.86     21.49 o 
  -2   8   6       55.72       52.92      5.64 o 
  -1   8   6      409.85      394.80     14.51 o 
   0   8   6       87.68       89.45      6.59 o 
   1   8   6      332.44      311.35     23.91 o 
   2   8   6       49.28       62.55      9.06 o 
   3   8   6      387.91      422.44     12.95 o 
   4   8   6      466.03      476.88     26.23 o 
   5   8   6      285.63      275.25     11.67 o 
   6   8   6      399.39      460.93     14.75 o 
   7   8   6       20.44       23.60      7.44 o 
 -11   9   6       15.59        7.59      7.94 o 
 -10   9   6        0.07       -1.27      5.28 o 
  -9   9   6       50.09       37.17      5.96 o 
  -8   9   6        6.70       13.93      5.74 o 
  -7   9   6       38.12       33.17      6.40 o 
  -6   9   6      175.05      194.77      9.19 o 
  -5   9   6       86.33       73.95      5.41 o 
  -4   9   6      680.77      751.00     14.01 o 
  -3   9   6       65.83       49.65      5.08 o 
  -2   9   6      414.78      393.53     12.60 o 
  -1   9   6       27.68       30.45      6.06 o 
   0   9   6        4.58        5.31      4.61 o 
   1   9   6        0.48       -2.08      3.38 o 
   2   9   6       56.66       47.87      8.28 o 
   3   9   6       31.38       33.26      5.56 o 
   4   9   6      106.18      101.60      7.95 o 
   5   9   6       33.69       27.05      5.69 o 
   6   9   6        0.28       10.11      4.92 o 
 -10  10   6       58.89       78.95     10.29 o 
  -9  10   6       78.02       81.68      7.81 o 
  -8  10   6      343.52      386.44     16.41 o 
  -7  10   6       99.29      105.03      9.60 o 
  -6  10   6       90.32      100.54      9.03 o 
  -5  10   6      384.63      410.34     11.21 o 
  -4  10   6      358.35      382.83     10.77 o 
  -3  10   6      332.56      345.30     12.17 o 
  -2  10   6       27.25       33.76      5.38 o 
  -1  10   6      360.28      341.76     15.08 o 
   0  10   6      392.47      381.03     15.79 o 
   1  10   6      992.20      974.57     26.87 o 
   2  10   6      202.46      208.34     18.43 o 
   3  10   6      567.76      483.01     30.75 o 
   4  10   6       23.98       20.33      5.24 o 
   5  10   6      211.43      216.62     11.08 o 
  -9  11   6        9.65        7.88      5.04 o 
  -8  11   6        9.15        3.58      7.38 o 
  -7  11   6        0.11       -2.11      9.15 o 
  -6  11   6       11.16       22.13      6.60 o 
  -5  11   6       20.36       26.32     12.59 o 
  -4  11   6        6.62       -2.21      3.77 o 
  -3  11   6      112.57      117.56     10.20 o 
  -2  11   6       18.97       22.03      6.22 o 
  -1  11   6        9.22       17.77      5.86 o 
   0  11   6       11.85        9.06      5.97 o 
   1  11   6       31.94       31.87      8.73 o 
   2  11   6       22.32       19.39      8.20 o 
   3  11   6       95.41       93.10      8.05 o 
   4  11   6        2.67        0.32      4.72 o 
  -7  12   6      152.52      175.22     14.27 o 
  -6  12   6      105.60      112.92     20.19 o 
  -5  12   6      156.22      168.29     11.91 o 
  -4  12   6       17.98       21.91      6.64 o 
  -3  12   6      130.00      131.55     10.95 o 
  -2  12   6       95.83      113.18     11.61 o 
  -1  12   6      131.34      108.69     10.34 o 
   0  12   6      274.92      319.56     16.34 o 
   1  12   6      247.19      246.08     14.54 o 
   2  12   6      124.36      125.71      8.00 o 
   3  12   6      219.14      231.39     11.98 o 
  -5  13   6        5.17        8.88      6.21 o 
  -4  13   6       14.51       22.10      9.20 o 
  -3  13   6       35.48       37.54      7.99 o 
  -2  13   6        6.79        8.16      6.20 o 
  -1  13   6       11.65       13.83      7.48 o 
   0  13   6        3.73        4.83      6.10 o 
   1  13   6       48.44       29.22      7.65 o 
 -14   1   7       15.66        2.12      6.36 o 
 -13   1   7      115.87      111.16     11.00 o 
 -12   1   7      124.89      101.72      9.93 o 
 -11   1   7      252.25      287.79     14.14 o 
 -10   1   7       16.38       17.32      5.22 o 
  -9   1   7      179.98      215.03     10.93 o 
  -8   1   7      543.23      525.18     12.64 o 
  -7   1   7      776.98      774.10     11.13 o 
  -6   1   7     2104.27     2093.70     15.52 o 
  -5   1   7      137.68      176.58      4.07 o 
  -4   1   7     5492.75     5380.70     31.29 o 
  -3   1   7     1341.13     1267.20     12.09 o 
  -2   1   7     2933.75     2838.65     24.35 o 
  -1   1   7        4.40        3.44      3.20 o 
   0   1   7     1009.09      960.21     12.97 o 
   1   1   7       88.03       68.21      4.17 o 
   2   1   7      774.66      736.94     13.24 o 
   3   1   7      461.08      477.27     15.00 o 
   4   1   7       92.66      105.06     15.89 o 
   5   1   7     1431.72     1526.32     29.08 o 
   6   1   7       18.28       21.93      9.81 o 
   7   1   7      181.03      197.82     11.68 o 
   8   1   7        0.60        1.35      4.63 o 
 -13   2   7       16.83        7.78      6.29 o 
 -12   2   7        0.36       -5.85      4.18 o 
 -11   2   7       34.18       26.12      6.61 o 
 -10   2   7        0.03       -1.91      3.13 o 
  -9   2   7       26.71       25.27      5.95 o 
  -8   2   7        0.76       -3.16      4.08 o 
  -7   2   7      126.44      136.75      5.22 o 
  -6   2   7      307.45      283.92      5.61 o 
  -5   2   7      256.11      254.14      4.90 o 
  -4   2   7      447.94      399.79      5.80 o 
  -3   2   7      742.77      784.51     11.26 o 
  -2   2   7     1457.83     1504.01     16.58 o 
  -1   2   7        4.48        5.93      2.28 o 
   0   2   7      931.57     1007.44     11.45 o 
   1   2   7     1312.85     1194.79     16.49 o 
   2   2   7       92.70      119.26      6.03 o 
   3   2   7     1620.89     1620.68     22.10 o 
   4   2   7      155.41      187.38      8.30 o 
   5   2   7        0.23       -7.13      7.80 o 
   6   2   7       38.27       41.51      9.08 o 
   7   2   7       92.29       83.27     12.37 o 
   8   2   7        0.41       -0.68      4.62 o 
 -13   3   7       69.11       74.61      7.92 o 
 -12   3   7      178.69      195.49     10.79 o 
 -11   3   7       80.80       95.88      7.49 o 
 -10   3   7       88.83       76.57      8.25 o 
  -9   3   7      205.15      242.97      9.77 o 
  -8   3   7      336.46      316.59     15.63 o 
  -7   3   7       55.94       61.37      4.37 o 
  -6   3   7       45.15       39.44      3.00 o 
  -5   3   7       18.05       20.13      2.07 o 
  -4   3   7     3987.86     3896.56     26.09 o 
  -3   3   7     1919.97     2009.19     16.09 o 
  -2   3   7      541.29      489.28      9.10 o 
  -1   3   7      250.53      253.91      6.89 o 
   0   3   7     1571.57     1621.71     15.51 o 
   1   3   7     1598.25     1594.01     20.37 o 
   2   3   7      844.94      853.66     15.08 o 
   3   3   7      204.03      195.35     13.29 o 
   4   3   7      238.57      231.90      9.67 o 
   5   3   7     1078.39     1103.10     19.97 o 
   6   3   7      902.17      879.06     22.88 o 
   7   3   7      146.11      162.76     11.20 o 
   8   3   7       59.66       56.48     11.39 o 
 -13   4   7       25.27       22.37      6.29 o 
 -12   4   7        0.53       -1.92      4.41 o 
 -11   4   7        2.61        2.46      4.17 o 
 -10   4   7      100.67       99.68      7.57 o 
  -9   4   7      150.51      153.38      8.33 o 
  -8   4   7      123.01      130.02      5.84 o 
  -7   4   7        0.29        0.38      2.47 o 
  -6   4   7      159.36      185.86      5.24 o 
  -5   4   7       35.19       35.47      3.17 o 
  -4   4   7      122.01      115.54      4.19 o 
  -3   4   7       14.91       13.38      2.08 o 
  -2   4   7       39.17       29.04      3.13 o 
  -1   4   7      128.12      115.18      5.04 o 
   0   4   7      387.41      433.70      7.93 o 
   1   4   7      309.70      298.00      9.05 o 
   2   4   7      263.44      258.99      8.80 o 
   3   4   7        6.31        5.46      3.29 o 
   4   4   7      447.27      451.45     12.51 o 
   5   4   7        3.70        0.85      3.54 o 
   6   4   7       71.76       66.74     13.93 o 
   7   4   7        1.48        2.68      4.63 o 
   8   4   7        4.96       -2.36      6.34 o 
 -13   5   7       88.45       74.83      8.36 o 
 -12   5   7      574.17      625.64     18.20 o 
 -11   5   7      418.89      400.89     16.21 o 
 -10   5   7      155.80      156.25      8.99 o 
  -9   5   7       14.52       14.44      4.21 o 
  -8   5   7      105.15      114.80      5.77 o 
  -7   5   7      350.76      346.99      8.78 o 
  -6   5   7     1162.02     1118.36     17.60 o 
  -5   5   7      902.50      907.16     16.55 o 
  -4   5   7      631.69      604.96     10.80 o 
  -3   5   7     2745.62     2704.57     21.19 o 
  -2   5   7     2073.05     2121.66     26.84 o 
  -1   5   7     1277.66     1276.08     15.75 o 
   0   5   7      409.89      406.11     10.57 o 
   1   5   7      212.24      213.28      8.14 o 
   2   5   7        7.69        3.32      3.23 o 
   3   5   7        2.56        5.06      3.35 o 
   4   5   7      306.29      301.28     10.98 o 
   5   5   7        7.87        5.60      4.78 o 
   6   5   7      154.80      191.82      9.71 o 
   7   5   7       77.67       73.76     14.46 o 
 -12   6   7       23.26       19.61      5.75 o 
 -11   6   7       82.36       69.06      7.42 o 
 -10   6   7       57.72       62.16      6.86 o 
  -9   6   7      102.96      105.98      7.48 o 
  -8   6   7        0.15       -0.97      2.67 o 
  -7   6   7      305.02      312.19      8.86 o 
  -6   6   7      206.17      197.66     10.81 o 
  -5   6   7        4.00        3.10      2.52 o 
  -4   6   7       44.25       49.33      3.45 o 
  -3   6   7      210.09      218.73      5.96 o 
  -2   6   7       80.30       74.03     11.79 o 
  -1   6   7      282.50      285.68     13.07 o 
   0   6   7      135.26      141.14      7.07 o 
   1   6   7        1.25        4.90      3.17 o 
   2   6   7      474.89      460.53     12.94 o 
   3   6   7        1.40       -2.42      3.10 o 
   4   6   7       18.86       13.53      4.33 o 
   5   6   7      169.44      165.64      9.16 o 
   6   6   7        9.85        6.67      4.67 o 
   7   6   7       87.48       88.54      7.93 o 
 -12   7   7       71.98       88.14     10.83 o 
 -11   7   7       21.63       13.46      7.21 o 
 -10   7   7       57.48       61.46      6.95 o 
  -9   7   7        3.45        1.82      3.91 o 
  -8   7   7      298.41      314.16      9.46 o 
  -7   7   7      677.39      670.71     14.95 o 
  -6   7   7        4.58        6.20      3.45 o 
  -5   7   7     1034.14     1077.13     15.61 o 
  -4   7   7     1561.22     1587.68     19.23 o 
  -3   7   7     2174.93     2217.54     28.40 o 
  -2   7   7        8.97        7.96      3.88 o 
  -1   7   7      161.07      134.07      7.72 o 
   0   7   7      109.48       90.70      6.31 o 
   1   7   7      265.67      255.88     21.65 o 
   2   7   7      836.12      850.27     17.44 o 
   3   7   7        7.77        1.78      4.61 o 
   4   7   7      283.20      311.74     11.73 o 
   5   7   7      503.69      473.09     21.07 o 
   6   7   7      563.10      602.33     16.90 o 
   7   7   7       21.99        6.31      6.07 o 
 -11   8   7        1.29       -1.53      7.65 o 
 -10   8   7      104.84       98.37     10.21 o 
  -9   8   7       56.00       52.38      6.44 o 
  -8   8   7       39.27       37.71      5.94 o 
  -7   8   7        0.49        5.75      3.85 o 
  -6   8   7      213.05      220.53      9.51 o 
  -5   8   7      919.22      909.62     15.02 o 
  -4   8   7      302.63      292.62      8.94 o 
  -3   8   7      161.01      177.66     10.45 o 
  -2   8   7       97.01       84.32      7.04 o 
  -1   8   7      926.51      840.83     21.60 o 
   0   8   7      111.75      101.29     21.30 o 
   1   8   7      134.92      159.65      8.49 o 
   2   8   7       13.03       14.84      4.39 o 
   3   8   7       74.44       56.56      5.99 o 
   4   8   7      158.45      148.24      9.00 o 
   5   8   7        5.34        4.72      4.41 o 
   6   8   7        0.36       -1.02      4.45 o 
 -10   9   7       55.65       51.68      8.35 o 
  -9   9   7       64.98       67.86      7.08 o 
  -8   9   7      126.76      147.08     10.51 o 
  -7   9   7      260.65      266.45     13.23 o 
  -6   9   7       87.27      115.60      7.53 o 
  -5   9   7      758.94      784.40     14.64 o 
  -4   9   7       30.57       22.61      4.45 o 
  -3   9   7      816.62      866.48     18.67 o 
  -2   9   7      116.32      117.50      8.06 o 
  -1   9   7      165.96      162.18     10.93 o 
   0   9   7      153.89      148.61     10.64 o 
   1   9   7      405.80      381.67     12.69 o 
   2   9   7      172.88      169.07      9.29 o 
   3   9   7      175.01      158.61      9.35 o 
   4   9   7      550.18      595.26     21.73 o 
   5   9   7       38.48       36.44      6.31 o 
 -10  10   7        0.74        2.23     14.29 o 
  -9  10   7        6.19        9.00      6.38 o 
  -8  10   7       52.28       45.58     11.59 o 
  -7  10   7        3.13       -0.76      6.84 o 
  -6  10   7        1.04       -3.08      3.98 o 
  -5  10   7       23.74       25.43      5.48 o 
  -4  10   7      141.66      149.83      7.50 o 
  -3  10   7        1.74        0.84      3.35 o 
  -2  10   7        2.12        2.03      4.75 o 
  -1  10   7       43.37       40.03     13.36 o 
   0  10   7       16.74       16.77      6.35 o 
   1  10   7       86.59       92.06     10.57 o 
   2  10   7       78.00       57.68      6.88 o 
   3  10   7       40.26       38.14      6.25 o 
   4  10   7        0.17        1.80      4.54 o 
  -8  11   7      195.63      239.32     27.63 o 
  -7  11   7      304.80      331.29     23.61 o 
  -6  11   7       34.35       37.71      7.26 o 
  -5  11   7       50.45       54.84      7.86 o 
  -4  11   7       50.37       74.53      7.48 o 
  -3  11   7      658.69      700.60     22.17 o 
  -2  11   7      520.24      565.10     20.30 o 
  -1  11   7      459.71      456.86     18.54 o 
   0  11   7      167.40      164.40     12.61 o 
   1  11   7      454.07      478.93     19.19 o 
   2  11   7       42.06       35.29      6.23 o 
   3  11   7       91.81       73.66      7.85 o 
  -7  12   7        4.48        1.55     10.45 o 
  -6  12   7       97.44      111.03     10.49 o 
  -5  12   7       21.64       24.47     10.11 o 
  -4  12   7       33.13       56.04      8.71 o 
  -3  12   7       21.54       32.09     12.06 o 
  -2  12   7       94.94       89.03     10.15 o 
  -1  12   7        0.33       -3.54      4.70 o 
   0  12   7       45.12       40.55      6.69 o 
   1  12   7        0.82       -4.76      9.15 o 
   2  12   7       87.40       92.79     15.01 o 
  -4  13   7      223.53      273.14     15.82 o 
  -3  13   7       65.13       50.66      8.99 o 
  -2  13   7       45.46       53.96     14.04 o 
 -14   0   8       28.42       22.75     10.68 o 
 -13   0   8       32.51       42.60     11.80 o 
 -12   0   8      101.53       95.98     14.15 o 
 -11   0   8      205.64      203.28     16.72 o 
 -10   0   8       80.06       65.41     10.68 o 
  -9   0   8       46.71       51.37     19.19 o 
  -8   0   8     1853.12     1761.56     29.76 o 
  -7   0   8       49.22       45.65      5.22 o 
  -6   0   8     1182.10     1143.22     30.06 o 
  -5   0   8       89.58       95.12      5.89 o 
  -4   0   8     1035.74     1059.49     13.57 o 
  -3   0   8     1874.59     2029.69     28.95 o 
  -2   0   8     1478.74     1375.74     23.54 o 
  -1   0   8     2064.24     1996.25     29.91 o 
   0   0   8      724.18      808.37     18.87 o 
   1   0   8     4740.49     4640.80     76.33 o 
   2   0   8      254.30      281.84     17.05 o 
   3   0   8       47.18       66.90     10.08 o 
   4   0   8      536.15      517.71     24.50 o 
   5   0   8      342.97      356.05     20.96 o 
   6   0   8      381.33      351.20     21.47 o 
   7   0   8      179.75      170.59     16.55 o 
   8   0   8      133.60      161.80     16.75 o 
 -13   1   8        4.11        4.87      5.97 o 
 -12   1   8        1.00       -0.87      9.30 o 
 -11   1   8       11.56       14.66      4.67 o 
 -10   1   8       45.42       33.70      5.09 o 
  -9   1   8      454.67      449.76     12.49 o 
  -8   1   8       17.07       12.02      3.31 o 
  -7   1   8       34.83       27.41      2.78 o 
  -6   1   8       17.37       20.46      2.69 o 
  -5   1   8       37.32       33.60      2.79 o 
  -4   1   8     2956.73     2963.75     21.83 o 
  -3   1   8      287.68      301.51      5.62 o 
  -2   1   8      510.34      488.99     10.70 o 
  -1   1   8      157.61      117.41      5.41 o 
   0   1   8        0.07       -0.18      2.64 o 
   1   1   8       66.62       51.88      6.18 o 
   2   1   8     1023.44      966.97     21.95 o 
   3   1   8       96.56       84.84      8.14 o 
   4   1   8      213.29      209.39     11.53 o 
   5   1   8        0.09       -0.31      4.36 o 
   6   1   8       25.62       26.69      7.87 o 
   7   1   8        7.26        4.63      7.62 o 
 -13   2   8       39.66       44.68      6.86 o 
 -12   2   8      204.31      203.05     12.70 o 
 -11   2   8      248.85      252.57     19.07 o 
 -10   2   8      249.82      230.29     10.08 o 
  -9   2   8       78.38       73.81      6.15 o 
  -8   2   8      349.48      329.86     10.24 o 
  -7   2   8      136.06      134.81      4.86 o 
  -6   2   8     2850.20     2843.92     21.21 o 
  -5   2   8       82.77       89.40      3.35 o 
  -4   2   8      290.46      280.21      5.98 o 
  -3   2   8     1023.76      951.07     13.44 o 
  -2   2   8     1326.58     1266.39     16.06 o 
  -1   2   8      545.78      567.75     10.77 o 
   0   2   8      412.86      365.01      9.25 o 
   1   2   8      429.73      415.98     19.04 o 
   2   2   8        7.56        9.34      4.34 o 
   3   2   8     1897.07     1911.09     53.06 o 
   4   2   8      186.00      150.98     10.12 o 
   5   2   8      334.29      347.68     26.71 o 
   6   2   8      103.36      111.54     14.95 o 
   7   2   8      222.28      257.84     13.94 o 
 -13   3   8       23.90       25.77      5.98 o 
 -12   3   8        2.70       -2.99      3.78 o 
 -11   3   8      117.63      135.97      8.79 o 
 -10   3   8      113.75      136.11      8.26 o 
  -9   3   8      117.12      107.71      7.12 o 
  -8   3   8      680.28      686.02     14.78 o 
  -7   3   8      140.70      131.89      5.39 o 
  -6   3   8      128.25      129.32      4.14 o 
  -5   3   8       22.99       25.85      3.42 o 
  -4   3   8      405.05      364.11      8.96 o 
  -3   3   8      427.11      410.99      8.88 o 
  -2   3   8      580.93      536.60     10.31 o 
  -1   3   8     1360.86     1383.05     17.32 o 
   0   3   8      127.44      130.70      7.95 o 
   1   3   8      180.50      161.28      9.45 o 
   2   3   8        8.79       10.73      4.62 o 
   3   3   8      270.31      254.31     12.26 o 
   4   3   8        6.71       15.23      5.47 o 
   5   3   8       14.34        9.75      5.48 o 
   6   3   8        6.34       -2.29      4.62 o 
   7   3   8       54.02       51.17      9.23 o 
 -13   4   8       34.66       39.89      6.91 o 
 -12   4   8      364.62      376.30     14.40 o 
 -11   4   8      652.49      683.43     19.06 o 
 -10   4   8      483.04      488.44     14.33 o 
  -9   4   8      301.50      326.78     11.26 o 
  -8   4   8      210.22      203.63      6.97 o 
  -7   4   8      328.85      304.36      8.34 o 
  -6   4   8       34.28       34.19      2.71 o 
  -5   4   8       48.24       61.52      4.16 o 
  -4   4   8     1872.69     1888.04     20.32 o 
  -3   4   8     2811.75     2766.53     25.84 o 
  -2   4   8     3308.02     3229.44     28.67 o 
  -1   4   8      600.60      586.57     11.15 o 
   0   4   8      218.48      212.64      7.15 o 
   1   4   8       14.17       18.89      4.96 o 
   2   4   8      159.15      141.75      9.48 o 
   3   4   8       19.15       26.84      5.85 o 
   4   4   8       16.25       10.26      6.96 o 
   5   4   8      295.72      313.87     29.57 o 
   6   4   8      111.22      118.97     13.23 o 
   7   4   8      143.49      155.10     12.99 o 
 -13   5   8        6.79       11.20      7.22 o 
 -12   5   8       44.02       52.20      7.11 o 
 -11   5   8       61.85       64.23      9.59 o 
 -10   5   8        7.23        1.25      4.01 o 
  -9   5   8        0.03        6.36      3.78 o 
  -8   5   8       13.08       10.40      3.12 o 
  -7   5   8        3.19        2.76      2.81 o 
  -6   5   8       79.52       72.80      5.67 o 
  -5   5   8        0.74        2.47      2.43 o 
  -4   5   8       24.13       28.82      3.51 o 
  -3   5   8      100.05       94.95      5.08 o 
  -2   5   8      362.58      363.76      8.95 o 
  -1   5   8        1.39        2.10      6.09 o 
   0   5   8      860.24      893.75     16.20 o 
   1   5   8        1.84        1.06      3.21 o 
   2   5   8      452.89      434.70     15.69 o 
   3   5   8        7.51        4.09      4.98 o 
   4   5   8       11.59        7.94      5.30 o 
   5   5   8        2.56        5.14      5.00 o 
   6   5   8       80.76       85.95      9.38 o 
   7   5   8       20.02       18.47      8.95 o 
 -12   6   8       62.60       52.20      7.27 o 
 -11   6   8       41.50       40.18      6.31 o 
 -10   6   8       13.24       20.02      6.04 o 
  -9   6   8        2.58        2.68      3.77 o 
  -8   6   8       21.27       21.66      3.83 o 
  -7   6   8       26.18       28.75      4.09 o 
  -6   6   8        8.33        6.55      3.50 o 
  -5   6   8     1164.58     1212.88     16.68 o 
  -4   6   8     1072.86     1020.84     15.18 o 
  -3   6   8     2697.05     2695.79     32.01 o 
  -2   6   8     1368.49     1350.70     21.98 o 
  -1   6   8      162.68      158.71      8.51 o 
   0   6   8      359.71      361.12     10.90 o 
   1   6   8      124.41      114.66      7.08 o 
   2   6   8      840.69      799.24     16.81 o 
   3   6   8      317.31      292.36     15.91 o 
   4   6   8     1051.27     1093.61     47.99 o 
   5   6   8      381.12      420.94     17.45 o 
   6   6   8      221.96      263.60     14.75 o 
 -12   7   8       33.69       36.25     10.15 o 
 -11   7   8       45.05       39.59      8.02 o 
 -10   7   8       26.85       26.89      5.56 o 
  -9   7   8       13.86       16.56      4.87 o 
  -8   7   8      262.09      256.12      8.92 o 
  -7   7   8       90.29       87.69      6.59 o 
  -6   7   8      273.65      277.92     10.19 o 
  -5   7   8      226.86      230.85      9.04 o 
  -4   7   8        7.35       20.20      4.50 o 
  -3   7   8      358.02      323.32     12.14 o 
  -2   7   8       62.91       69.65      7.40 o 
  -1   7   8      651.73      584.57     22.03 o 
   0   7   8       49.39       51.75      5.52 o 
   1   7   8      110.05       95.06      6.77 o 
   2   7   8        2.45        2.93      3.50 o 
   3   7   8       23.06       23.02      5.20 o 
   4   7   8       52.60       52.05      8.08 o 
   5   7   8       37.63       46.23     10.75 o 
   6   7   8       13.65       17.91      6.51 o 
 -11   8   8      199.37      198.98     14.01 o 
 -10   8   8      170.13      165.96     17.42 o 
  -9   8   8      288.02      323.73     12.47 o 
  -8   8   8      257.79      257.91     13.49 o 
  -7   8   8     1062.05     1147.84     20.97 o 
  -6   8   8      591.49      598.70     22.93 o 
  -5   8   8      561.31      574.50     17.77 o 
  -4   8   8        5.15       -1.62      3.56 o 
  -3   8   8      330.36      337.08     11.90 o 
  -2   8   8      262.85      248.65     13.89 o 
  -1   8   8       51.75       51.78     11.42 o 
   0   8   8       46.35       39.93     12.33 o 
   1   8   8        2.74        6.31      3.75 o 
   2   8   8      239.14      277.29     19.34 o 
   3   8   8       56.90       51.74      6.41 o 
   4   8   8      405.96      411.51     19.82 o 
   5   8   8        1.74        7.58      5.74 o 
 -10   9   8       10.25       -0.67      5.77 o 
  -9   9   8       67.90       62.20      8.63 o 
  -8   9   8       19.29       11.44      4.71 o 
  -7   9   8        6.48       15.81      8.53 o 
  -6   9   8      103.12       85.98      8.92 o 
  -5   9   8        0.26        0.36      3.49 o 
  -4   9   8        2.23       10.51      4.50 o 
  -3   9   8        0.01        0.19      3.87 o 
  -2   9   8       93.61       82.87      8.42 o 
  -1   9   8       78.02       70.55      8.14 o 
   0   9   8       10.37        1.20     10.36 o 
   1   9   8        0.76        2.04      3.85 o 
   2   9   8        4.22        1.42      4.23 o 
   3   9   8       63.95       53.49     12.24 o 
   4   9   8       64.46       51.30      8.97 o 
  -9  10   8       63.54       70.23      7.41 o 
  -8  10   8        8.69       15.84      8.53 o 
  -7  10   8      341.73      378.86     48.97 o 
  -6  10   8        5.75       -4.58      4.88 o 
  -5  10   8       90.52      117.85     10.89 o 
  -4  10   8      464.79      455.25     12.73 o 
  -3  10   8      288.65      318.55     14.84 o 
  -2  10   8      271.24      286.17     15.70 o 
  -1  10   8      543.20      534.68     19.55 o 
   0  10   8      536.19      500.76     19.16 o 
   1  10   8      485.97      480.59     18.85 o 
   2  10   8      478.23      465.17     15.27 o 
   3  10   8       23.50       24.04      5.76 o 
  -8  11   8        3.38        4.55      8.53 o 
  -7  11   8       32.03       31.51     10.55 o 
  -6  11   8       41.20       27.33     10.89 o 
  -5  11   8       37.81       57.90      9.26 o 
  -4  11   8        8.06        3.35      4.87 o 
  -3  11   8        0.20        9.11      4.63 o 
  -2  11   8       34.44       54.50      8.58 o 
  -1  11   8        3.32       -0.17      4.99 o 
   0  11   8       22.53       25.22      7.25 o 
   1  11   8        0.63       -0.67      5.17 o 
   2  11   8        1.07        3.81      5.24 o 
  -6  12   8       89.35      137.90     17.29 o 
  -5  12   8       68.56       75.42     14.79 o 
  -4  12   8        4.62       17.07      6.71 o 
  -3  12   8       48.97       52.32      9.01 o 
  -2  12   8      253.80      267.44     15.81 o 
  -1  12   8      381.46      383.73     18.46 o 
   0  12   8      245.69      248.21     15.40 o 
 -13   1   9        3.76        1.30      4.30 o 
 -12   1   9      116.40      116.50      8.63 o 
 -11   1   9       92.70       78.94      7.11 o 
 -10   1   9      716.96      767.61     28.71 o 
  -9   1   9      243.58      249.32      8.55 o 
  -8   1   9      414.15      467.46     10.62 o 
  -7   1   9      119.77      112.88      5.81 o 
  -6   1   9       81.13       76.99      5.80 o 
  -5   1   9      372.04      375.40      8.57 o 
  -4   1   9      469.03      490.43     10.90 o 
  -3   1   9     2019.59     1971.45     21.39 o 
  -2   1   9     1611.92     1552.10     18.96 o 
  -1   1   9     1772.99     1686.78     20.37 o 
   0   1   9      345.66      354.96      9.79 o 
   1   1   9      730.96      725.64     30.40 o 
   2   1   9       39.71       44.09      9.67 o 
   3   1   9      666.33      685.80     20.23 o 
   4   1   9      112.53      114.94     11.12 o 
   5   1   9      124.60      141.44     11.12 o 
   6   1   9      148.98      175.27     12.16 o 
   7   1   9       47.85       57.29      8.64 o 
 -13   2   9        2.50        8.85      5.03 o 
 -12   2   9        0.79       -4.68      3.70 o 
 -11   2   9        2.46       -5.07      3.38 o 
 -10   2   9        1.02       -2.12      3.46 o 
  -9   2   9      239.42      217.38      9.57 o 
  -8   2   9      131.79      114.45      5.92 o 
  -7   2   9        6.55        8.20      2.77 o 
  -6   2   9      107.78      101.20      4.26 o 
  -5   2   9       24.22       19.50      2.92 o 
  -4   2   9      322.83      304.26      8.02 o 
  -3   2   9       28.11       23.93      3.35 o 
  -2   2   9      222.10      207.07      7.25 o 
  -1   2   9      264.43      254.82      8.25 o 
   0   2   9      161.83      151.30      9.78 o 
   1   2   9      490.10      444.22     30.47 o 
   2   2   9       12.41       14.72      5.17 o 
   3   2   9       33.66       26.45      5.99 o 
   4   2   9      133.80      136.66     12.32 o 
   5   2   9      232.79      222.30     13.03 o 
   6   2   9       12.35       11.89     11.59 o 
 -13   3   9       51.48       52.71      8.96 o 
 -12   3   9      219.34      221.02     11.32 o 
 -11   3   9      623.90      581.64     16.21 o 
 -10   3   9      492.85      509.84     14.49 o 
  -9   3   9       10.90        5.23      3.61 o 
  -8   3   9      760.57      773.40     17.05 o 
  -7   3   9       56.87       56.64      5.79 o 
  -6   3   9      133.53      130.89      4.85 o 
  -5   3   9      588.07      578.89     10.44 o 
  -4   3   9      200.14      200.71      6.86 o 
  -3   3   9      885.28      837.38     13.57 o 
  -2   3   9      544.50      511.15     10.81 o 
  -1   3   9     1450.80     1413.33     25.02 o 
   0   3   9       11.11        9.74      3.44 o 
   1   3   9     1354.76     1392.66     28.09 o 
   2   3   9      237.06      240.40     12.96 o 
   3   3   9        9.87        6.17      4.71 o 
   4   3   9      119.51      122.80     10.19 o 
   5   3   9      137.95      159.43     11.60 o 
   6   3   9      106.26      127.03     11.07 o 
 -13   4   9       93.27      102.28      9.25 o 
 -12   4   9        0.90       -1.02      4.30 o 
 -11   4   9        5.77        7.54      4.41 o 
 -10   4   9        0.04        0.51      3.79 o 
  -9   4   9       14.70       15.74      4.27 o 
  -8   4   9      248.92      245.95     11.98 o 
  -7   4   9      200.64      197.54      8.93 o 
  -6   4   9       17.95       14.37      2.53 o 
  -5   4   9       60.35       66.96      4.53 o 
  -4   4   9      760.19      772.94     13.03 o 
  -3   4   9       44.35       37.19      3.93 o 
  -2   4   9       33.56       34.08      6.29 o 
  -1   4   9      222.60      216.50     12.61 o 
   0   4   9       75.18       68.17      7.99 o 
   1   4   9       93.82      112.21      9.11 o 
   2   4   9      431.34      389.74     34.32 o 
   3   4   9       60.65       73.22      8.12 o 
   4   4   9      116.91      106.78     10.78 o 
   5   4   9      127.33      139.63     11.05 o 
   6   4   9       21.42       16.64      6.51 o 
 -12   5   9       97.64      101.64      8.79 o 
 -11   5   9       94.90      106.30      8.47 o 
 -10   5   9       52.93       55.19      9.42 o 
  -9   5   9       67.17       80.27      8.36 o 
  -8   5   9        4.25        0.39      4.00 o 
  -7   5   9       31.94       37.08      4.31 o 
  -6   5   9      406.34      416.06     11.89 o 
  -5   5   9      716.80      737.53     13.05 o 
  -4   5   9     1067.70     1020.86     15.44 o 
  -3   5   9     1224.58     1168.90     16.68 o 
  -2   5   9      968.35      981.63     18.79 o 
  -1   5   9      793.85      826.64     30.29 o 
   0   5   9      910.48      900.63     22.69 o 
   1   5   9       67.16       80.64     20.17 o 
   2   5   9        2.29       -3.26      4.23 o 
   3   5   9      203.06      229.17     22.06 o 
   4   5   9      189.79      164.94     11.66 o 
   5   5   9       94.65       95.30      9.97 o 
   6   5   9       51.50       78.45      9.55 o 
 -12   6   9        0.43        2.67      4.65 o 
 -11   6   9        3.43       -0.04      4.39 o 
 -10   6   9       27.31       27.89      5.63 o 
  -9   6   9        7.88       13.56      5.52 o 
  -8   6   9        4.56        3.52      3.83 o 
  -7   6   9        0.67        2.23      3.42 o 
  -6   6   9      295.78      277.06     10.29 o 
  -5   6   9      139.61      127.69      6.17 o 
  -4   6   9        3.29        6.12      3.85 o 
  -3   6   9      252.78      243.09     10.06 o 
  -2   6   9      210.48      214.99     12.33 o 
  -1   6   9       53.80       56.24      9.75 o 
   0   6   9       23.33       23.19     11.63 o 
   1   6   9       12.47       11.39      5.20 o 
   2   6   9       20.81       21.34     10.90 o 
   3   6   9      296.84      296.09     14.85 o 
   4   6   9        7.23       24.01      6.84 o 
   5   6   9        0.02       -1.64      4.89 o 
 -11   7   9       82.75      110.65     10.13 o 
 -10   7   9        1.21        0.88      4.72 o 
  -9   7   9      246.48      251.89     13.77 o 
  -8   7   9      151.11      136.66      9.26 o 
  -7   7   9     1414.04     1503.32     36.62 o 
  -6   7   9      601.93      588.77     14.86 o 
  -5   7   9      278.87      286.16     10.92 o 
  -4   7   9      320.79      302.05     11.47 o 
  -3   7   9        4.70        2.75      4.13 o 
  -2   7   9      299.11      318.73     11.80 o 
  -1   7   9       26.83       21.97      5.68 o 
   0   7   9      677.58      699.83     37.22 o 
   1   7   9      391.40      377.05     17.98 o 
   2   7   9      892.20      910.87     25.10 o 
   3   7   9      250.16      239.55     18.45 o 
   4   7   9       22.60       10.88      5.81 o 
   5   7   9      156.31      160.71     17.04 o 
 -11   8   9       53.49       45.75     10.41 o 
 -10   8   9        5.05        9.77      5.91 o 
  -9   8   9       20.26       13.39      7.01 o 
  -8   8   9       16.47        9.03      4.51 o 
  -7   8   9       21.28       19.87      6.39 o 
  -6   8   9       22.68       23.28     10.63 o 
  -5   8   9       28.72       37.37      5.58 o 
  -4   8   9      311.15      297.23     13.60 o 
  -3   8   9       72.94       58.36      6.52 o 
  -2   8   9      210.32      225.90     18.33 o 
  -1   8   9       61.65       55.27      7.60 o 
   0   8   9        0.25       -0.71      4.57 o 
   1   8   9       14.46        4.89      7.09 o 
   2   8   9      176.53      153.55     16.40 o 
   3   8   9       26.14       28.83      7.36 o 
   4   8   9        5.74        4.52      7.26 o 
 -10   9   9      172.45      155.80     17.90 o 
  -9   9   9      323.04      350.49     23.20 o 
  -8   9   9       46.84       41.57      7.68 o 
  -7   9   9       75.27       91.87      9.66 o 
  -6   9   9       12.33       11.59      6.40 o 
  -5   9   9       76.13       79.08      9.41 o 
  -4   9   9      341.77      363.14     15.31 o 
  -3   9   9      186.49      182.60     16.46 o 
  -2   9   9      552.26      528.14     18.86 o 
  -1   9   9      304.34      324.04     15.43 o 
   0   9   9      571.90      588.86     20.73 o 
   1   9   9        1.44        2.56      5.61 o 
   2   9   9       79.94       77.77     10.83 o 
   3   9   9        1.13       -4.22      5.80 o 
  -9  10   9        2.53        4.75      8.02 o 
  -8  10   9       20.32       23.43      7.45 o 
  -7  10   9       10.05       -6.98      5.43 o 
  -6  10   9        1.22        1.33      5.90 o 
  -5  10   9      210.24      266.61     12.50 o 
  -4  10   9       40.05       41.84      6.42 o 
  -3  10   9       74.60       71.84      7.62 o 
  -2  10   9        0.29       -4.45     10.09 o 
  -1  10   9       27.47       27.81      7.11 o 
   0  10   9        8.45        9.14      6.03 o 
   1  10   9       66.58       66.99     10.92 o 
   2  10   9        0.55        3.88      5.64 o 
  -7  11   9       25.51       26.89     10.99 o 
  -6  11   9       60.88       62.34      9.88 o 
  -5  11   9       20.57       15.35      7.36 o 
  -4  11   9       85.86       80.53      7.05 o 
  -3  11   9      366.49      371.39     34.12 o 
  -2  11   9      332.17      327.99     16.66 o 
  -1  11   9      244.58      289.53     22.44 o 
   0  11   9      189.59      158.68     12.78 o 
  -4  12   9        1.83        3.39      5.93 o 
  -3  12   9        4.81       15.49      6.93 o 
 -13   0  10       15.11        9.90      7.72 o 
 -12   0  10      428.24      452.05     25.19 o 
 -11   0  10      747.47      705.86     33.13 o 
 -10   0  10      898.49      929.87     36.90 o 
  -9   0  10      118.13      108.99     13.92 o 
  -8   0  10      543.17      516.60     25.65 o 
  -7   0  10     1270.14     1276.25     39.50 o 
  -6   0  10      276.27      292.58     11.32 o 
  -5   0  10      853.47      892.21     19.93 o 
  -4   0  10      178.62      196.51     19.23 o 
  -3   0  10     1540.84     1584.77     28.17 o 
  -2   0  10      243.74      254.25     11.68 o 
  -1   0  10     1453.00     1349.75     42.78 o 
   0   0  10      555.63      566.37     18.14 o 
   1   0  10      171.51      145.05     14.39 o 
   2   0  10      139.17      141.27     15.00 o 
   3   0  10      146.42      138.17     15.37 o 
   4   0  10      471.05      515.62     27.23 o 
   5   0  10       25.85       22.21      9.54 o 
   6   0  10      361.81      471.47     27.50 o 
 -13   1  10        0.04       -2.06      3.58 o 
 -12   1  10        0.06       -3.99      3.19 o 
 -11   1  10        0.02        3.19      3.71 o 
 -10   1  10       82.59       56.97      6.44 o 
  -9   1  10       23.37       17.50      6.57 o 
  -8   1  10      122.58      137.08     10.50 o 
  -7   1  10      166.88      184.54     11.80 o 
  -6   1  10        0.72       -0.95      2.23 o 
  -5   1  10       32.98       24.07      3.41 o 
  -4   1  10      128.65      121.63      5.82 o 
  -3   1  10        8.29        8.82      3.56 o 
  -2   1  10       54.65       55.08      4.73 o 
  -1   1  10      199.83      198.89      7.78 o 
   0   1  10      130.22      140.04      7.11 o 
   1   1  10      937.67      932.82     23.33 o 
   2   1  10       34.25       31.97      6.43 o 
   3   1  10        8.51        7.06      5.09 o 
   4   1  10       10.08        3.06     11.80 o 
   5   1  10      113.05      114.91     24.58 o 
   6   1  10       12.07        4.72     12.54 o 
 -13   2  10       23.94       14.66      5.36 o 
 -12   2  10       46.73       54.42      7.15 o 
 -11   2  10        6.82        8.04      4.26 o 
 -10   2  10      212.39      262.53     11.07 o 
  -9   2  10      364.56      357.22     14.13 o 
  -8   2  10      268.64      289.79     14.03 o 
  -7   2  10      276.89      295.66     10.09 o 
  -6   2  10      116.07      121.73      5.68 o 
  -5   2  10       53.62       57.45      4.37 o 
  -4   2  10      108.44      105.06      5.75 o 
  -3   2  10     1021.45      943.58     15.12 o 
  -2   2  10      164.75      181.80      7.34 o 
  -1   2  10     1577.60     1581.92     20.83 o 
   0   2  10     1567.04     1534.44     24.48 o 
   1   2  10     1336.17     1247.95     31.66 o 
   2   2  10      360.68      394.46     15.92 o 
   3   2  10       45.82       41.17      7.22 o 
   4   2  10      128.42      126.66     10.48 o 
   5   2  10       52.61       52.17     16.65 o 
 -13   3  10       23.49       23.11      7.46 o 
 -12   3  10       36.98       37.89      7.80 o 
 -11   3  10        0.68        6.02      5.12 o 
 -10   3  10        8.48        8.74      4.19 o 
  -9   3  10      102.37      113.74      7.73 o 
  -8   3  10       31.13       24.12      4.60 o 
  -7   3  10       74.18       82.84      6.82 o 
  -6   3  10      555.01      545.85     12.00 o 
  -5   3  10       17.02       13.25      3.28 o 
  -4   3  10      209.13      214.29      7.61 o 
  -3   3  10      102.05       94.89      5.66 o 
  -2   3  10       97.33      113.73      6.45 o 
  -1   3  10       22.14       32.59      4.46 o 
   0   3  10      808.09      764.32     23.52 o 
   1   3  10      234.46      209.11     12.09 o 
   2   3  10      418.49      408.76     16.37 o 
   3   3  10      145.25      154.51     37.71 o 
   4   3  10        0.67        8.95      5.15 o 
   5   3  10       33.51       35.69      9.66 o 
 -12   4  10      294.35      303.97     25.66 o 
 -11   4  10      265.02      240.36     13.94 o 
 -10   4  10       94.27       92.89      9.15 o 
  -9   4  10       58.22       62.42      6.34 o 
  -8   4  10        6.46       10.51      4.12 o 
  -7   4  10      355.90      356.55     11.54 o 
  -6   4  10      217.17      224.64      9.41 o 
  -5   4  10      530.23      488.10     18.92 o 
  -4   4  10      881.21      880.72     14.80 o 
  -3   4  10     1763.58     1776.67     22.09 o 
  -2   4  10     1741.02     1728.54     21.74 o 
  -1   4  10      208.16      204.84      9.77 o 
   0   4  10      397.52      404.75     15.75 o 
   1   4  10      290.12      300.23     13.96 o 
   2   4  10       76.30       83.82      8.95 o 
   3   4  10      186.16      188.26     12.43 o 
   4   4  10       14.07       29.58      7.29 o 
   5   4  10      170.10      175.84     12.88 o 
 -12   5  10       30.12       25.32      7.92 o 
 -11   5  10       44.59       42.86      8.71 o 
 -10   5  10        3.13       -0.72      5.39 o 
  -9   5  10       62.37       82.69      7.23 o 
  -8   5  10        5.66        2.44      3.70 o 
  -7   5  10        6.34        8.39      3.22 o 
  -6   5  10        1.29       -0.04      3.44 o 
  -5   5  10       31.26       26.89      3.90 o 
  -4   5  10       64.44       66.46      5.00 o 
  -3   5  10      113.03       98.71      7.30 o 
  -2   5  10       20.14       27.29      7.42 o 
  -1   5  10      218.48      229.12     11.28 o 
   0   5  10        0.57        3.52      7.68 o 
   1   5  10       64.38       87.03      8.78 o 
   2   5  10       11.55        3.37      4.85 o 
   3   5  10       17.03       16.93      6.28 o 
   4   5  10       78.76       75.54      9.29 o 
   5   5  10        6.06        0.20      5.12 o 
 -12   6  10        7.69       10.66      6.52 o 
 -11   6  10      216.61      239.16     14.63 o 
 -10   6  10      181.17      188.67     18.84 o 
  -9   6  10      240.67      248.56     13.54 o 
  -8   6  10      701.17      711.16     18.34 o 
  -7   6  10      677.18      695.88     14.08 o 
  -6   6  10      318.38      307.93     11.08 o 
  -5   6  10       15.02       13.32      4.57 o 
  -4   6  10      174.43      195.94      9.32 o 
  -3   6  10       34.59       41.23      5.70 o 
  -2   6  10       40.48       46.53      5.90 o 
  -1   6  10      137.38      129.37     11.49 o 
   0   6  10       49.48       46.71      7.44 o 
   1   6  10      381.48      383.74     16.44 o 
   2   6  10      153.89      144.82     11.62 o 
   3   6  10       49.03       47.55      8.21 o 
   4   6  10        6.48       -2.84      5.03 o 
 -11   7  10        4.79        0.68      5.68 o 
 -10   7  10       57.16       50.44      8.49 o 
  -9   7  10       34.96       28.98     11.68 o 
  -8   7  10       40.90       36.89      4.35 o 
  -7   7  10       26.78       28.68      5.42 o 
  -6   7  10       17.65        8.70     10.08 o 
  -5   7  10       66.78       59.06      6.24 o 
  -4   7  10       14.40       13.19      4.56 o 
  -3   7  10        0.01        0.99      3.66 o 
  -2   7  10       17.04       13.26      4.93 o 
  -1   7  10        5.71       10.94      5.35 o 
   0   7  10        0.11        4.42      4.99 o 
   1   7  10       48.09       54.24      9.47 o 
   2   7  10       15.36       21.31      6.68 o 
   3   7  10        9.07        6.72      5.68 o 
   4   7  10       44.12       44.17      8.59 o 
 -10   8  10       47.17       47.51     10.18 o 
  -9   8  10      188.94      195.80     13.48 o 
  -8   8  10      280.57      282.40     15.63 o 
  -7   8  10       26.88       19.95      6.35 o 
  -6   8  10      172.96      185.79     20.89 o 
  -5   8  10        8.16        4.94      4.09 o 
  -4   8  10      603.49      658.68     17.20 o 
  -3   8  10      581.17      516.92     15.52 o 
  -2   8  10      497.44      527.23     15.88 o 
  -1   8  10      273.06      241.71     13.57 o 
   0   8  10      639.48      610.82     25.48 o 
   1   8  10      564.28      588.60     21.07 o 
   2   8  10      231.44      213.94     13.75 o 
   3   8  10      217.35      250.76     15.31 o 
  -9   9  10       11.23        4.38      6.26 o 
  -8   9  10        3.84        6.88      8.93 o 
  -7   9  10       25.11       49.10     28.06 o 
  -6   9  10      125.71       85.31     10.07 o 
  -5   9  10        8.56        2.75      5.87 o 
  -4   9  10       22.92       32.34      8.59 o 
  -3   9  10        6.50        9.26      4.93 o 
  -2   9  10       37.69       36.42      7.35 o 
  -1   9  10       21.29       35.05      7.87 o 
   0   9  10        1.58        0.27      4.79 o 
   1   9  10       65.97       77.71     10.41 o 
   2   9  10        1.16        1.84      5.69 o 
  -8  10  10       43.45       47.73      9.23 o 
  -7  10  10       39.89       51.88      9.41 o 
  -6  10  10      111.48      118.82     11.90 o 
  -5  10  10        6.83       14.86      6.97 o 
  -4  10  10       51.23       51.31      8.04 o 
  -3  10  10      144.40      160.75     10.42 o 
  -2  10  10      531.74      496.28     19.99 o 
  -1  10  10       32.42       43.79      8.13 o 
   0  10  10      196.93      203.79     14.29 o 
  -6  11  10       53.62       70.44     12.35 o 
  -5  11  10        3.15        6.38      7.29 o 
  -4  11  10       42.21       29.19      6.67 o 
  -3  11  10       29.39       30.62      7.58 o 
  -2  11  10        1.36        7.51      6.44 o 
 -13   1  11        5.07       -3.03      4.73 o 
 -12   1  11      115.50      131.04     12.29 o 
 -11   1  11      272.49      243.59     15.17 o 
 -10   1  11      133.96      160.23     14.09 o 
  -9   1  11      610.37      600.61     21.09 o 
  -8   1  11      103.73       89.00      9.19 o 
  -7   1  11      748.71      785.93     23.69 o 
  -6   1  11      121.01      106.28      7.29 o 
  -5   1  11      225.61      232.08      9.70 o 
  -4   1  11       56.27       53.71      4.67 o 
  -3   1  11      687.49      692.54     13.72 o 
  -2   1  11      390.49      408.67     11.11 o 
  -1   1  11      130.22      112.46      6.74 o 
   0   1  11      838.06      820.42     17.53 o 
   1   1  11      151.32      162.98     11.39 o 
   2   1  11      720.00      724.44     22.55 o 
   3   1  11       12.59        7.09      5.50 o 
   4   1  11       65.92       75.07      9.43 o 
 -13   2  11       13.31       13.83     11.56 o 
 -12   2  11       50.75       63.24     18.10 o 
 -11   2  11       11.32       10.42      8.48 o 
 -10   2  11       35.61       26.69      7.37 o 
  -9   2  11        7.13       12.11      5.73 o 
  -8   2  11        5.19        2.41      5.00 o 
  -7   2  11        6.38        5.74      3.66 o 
  -6   2  11        0.65        1.05      2.66 o 
  -5   2  11      128.99      134.06      6.50 o 
  -4   2  11      131.38      142.84      6.79 o 
  -3   2  11       11.28       14.58      3.73 o 
  -2   2  11      711.76      750.10     14.74 o 
  -1   2  11       93.86       96.04      6.56 o 
   0   2  11       34.18       36.52      5.60 o 
   1   2  11      154.98      189.98     12.02 o 
   2   2  11       55.13       51.89      8.56 o 
   3   2  11      117.20      124.03     11.95 o 
   4   2  11       48.22       50.15     16.26 o 
 -12   3  11       90.62       98.23     11.11 o 
 -11   3  11      246.59      235.62     21.01 o 
 -10   3  11      225.54      223.79     32.17 o 
  -9   3  11       47.49       45.31     10.18 o 
  -8   3  11        8.62        2.43      5.19 o 
  -7   3  11      594.62      584.70     34.82 o 
  -6   3  11      246.03      249.88      8.23 o 
  -5   3  11       69.43       70.08      5.13 o 
  -4   3  11       68.91       80.47      6.46 o 
  -3   3  11      588.66      562.69     12.51 o 
  -2   3  11      853.46      859.87     19.42 o 
  -1   3  11     1338.09     1281.69     23.33 o 
   0   3  11      101.45      108.47      9.61 o 
   1   3  11       78.00       86.81     11.14 o 
   2   3  11      288.23      271.25     14.38 o 
   3   3  11       36.38       37.53      9.98 o 
   4   3  11       65.70       52.35      8.61 o 
 -12   4  11        0.01        6.41      7.20 o 
 -11   4  11       17.02       26.01      7.20 o 
 -10   4  11       65.17       30.50      7.77 o 
  -9   4  11      128.10      151.60     11.81 o 
  -8   4  11        0.19        4.94      5.01 o 
  -7   4  11       12.37        9.91      4.05 o 
  -6   4  11      104.91      107.00      7.42 o 
  -5   4  11      561.97      528.16     11.95 o 
  -4   4  11       46.01       37.93      4.61 o 
  -3   4  11      480.66      468.82     11.64 o 
  -2   4  11        1.77        3.07      3.82 o 
  -1   4  11        4.39        6.47      5.00 o 
   0   4  11      128.07      109.07     20.66 o 
   1   4  11      169.03      170.41     11.90 o 
   2   4  11        0.01        1.05      4.87 o 
   3   4  11        2.79        0.54      4.78 o 
   4   4  11        4.76        7.71      5.91 o 
 -12   5  11       24.72       22.06      7.45 o 
 -11   5  11       54.47       52.87      9.16 o 
 -10   5  11      152.20      141.78     12.22 o 
  -9   5  11      336.53      312.75     15.79 o 
  -8   5  11      551.08      552.93     19.98 o 
  -7   5  11      241.34      222.25     13.67 o 
  -6   5  11      195.66      229.10     11.85 o 
  -5   5  11       85.66       87.86      5.84 o 
  -4   5  11      447.54      477.52     18.15 o 
  -3   5  11      630.33      613.00     16.03 o 
  -2   5  11       60.60       64.29      6.77 o 
  -1   5  11      122.16      143.32     14.76 o 
   0   5  11      138.47      138.55     10.95 o 
   1   5  11      451.37      484.32     19.13 o 
   2   5  11      144.74      136.39     20.04 o 
   3   5  11       79.91       75.56      9.68 o 
 -11   6  11       35.35       33.60      6.37 o 
 -10   6  11       76.69       83.75     10.25 o 
  -9   6  11       39.55       48.21      8.52 o 
  -8   6  11        3.18        6.42      6.59 o 
  -7   6  11       81.54       79.91      7.14 o 
  -6   6  11      111.80      129.55     27.26 o 
  -5   6  11      177.61      157.22      8.72 o 
  -4   6  11      145.64      125.95      8.36 o 
  -3   6  11        0.17       -1.74      4.67 o 
  -2   6  11        1.07       -5.60      3.74 o 
  -1   6  11      690.36      656.16     27.11 o 
   0   6  11        4.66        3.36      5.09 o 
   1   6  11        0.02        3.48      5.12 o 
   2   6  11      143.46      144.30     11.97 o 
   3   6  11        1.54        4.88      5.92 o 
 -10   7  11      218.14      199.61     14.03 o 
  -9   7  11      103.40       98.90     10.51 o 
  -8   7  11      265.70      292.56     23.76 o 
  -7   7  11      198.19      199.76     13.03 o 
  -6   7  11      373.19      412.13     17.32 o 
  -5   7  11        4.96       10.53      4.37 o 
  -4   7  11       26.68       17.08      5.14 o 
  -3   7  11       46.89       41.88      6.45 o 
  -2   7  11      575.31      548.85     16.55 o 
  -1   7  11      371.47      361.30     20.19 o 
   0   7  11      219.07      209.53     18.48 o 
   1   7  11      352.83      414.02     18.28 o 
   2   7  11      119.86      134.36     23.71 o 
 -10   8  11        0.97        1.19      5.54 o 
  -9   8  11        7.37       28.21     12.33 o 
  -8   8  11        2.55        1.06      4.26 o 
  -7   8  11        0.01        3.76      7.25 o 
  -6   8  11        2.41       -0.84      6.84 o 
  -5   8  11        1.63        9.55      8.71 o 
  -4   8  11       20.60       21.30      5.27 o 
  -3   8  11       72.35       57.91     15.44 o 
  -2   8  11        0.03       -3.69      4.17 o 
  -1   8  11       28.78       20.33     10.90 o 
   0   8  11        7.88        1.05      5.35 o 
   1   8  11        5.85        3.68      6.25 o 
  -8   9  11      126.32      157.76     13.13 o 
  -7   9  11       83.48       94.69     10.93 o 
  -6   9  11      177.98      210.58     14.10 o 
  -5   9  11      142.39      124.44     11.83 o 
  -4   9  11      333.10      354.94     13.98 o 
  -3   9  11       95.50       81.18      8.18 o 
  -2   9  11      190.13      198.32     13.50 o 
  -1   9  11      156.65      179.78     17.88 o 
   0   9  11       65.04       59.78      9.43 o 
  -6  10  11        1.78        2.28      6.25 o 
  -5  10  11       17.96        4.77      7.48 o 
  -4  10  11       10.95        4.73      4.87 o 
  -3  10  11        8.32        1.42      5.79 o 
  -2  10  11       89.68      102.12     10.88 o 
 -12   0  12        4.79        9.13      8.53 o 
 -11   0  12      228.07      216.33     20.73 o 
 -10   0  12      231.56      217.98     20.25 o 
  -9   0  12      310.55      299.73     22.58 o 
  -8   0  12      120.37      103.33     14.29 o 
  -7   0  12      435.58      484.62     26.49 o 
  -6   0  12      419.16      402.66     20.20 o 
  -5   0  12      134.84      134.59     16.09 o 
  -4   0  12       53.61       61.96     11.09 o 
  -3   0  12      338.70      342.84     15.02 o 
  -2   0  12     1414.57     1463.59     59.73 o 
  -1   0  12      812.24      810.70     23.12 o 
   0   0  12      926.31      938.70     35.55 o 
   1   0  12       19.14       21.10      8.83 o 
   2   0  12      427.83      396.15     24.64 o 
   3   0  12      425.39      467.13     27.74 o 
 -12   1  12        0.00        0.96      5.62 o 
 -11   1  12        1.94       -2.92      5.31 o 
 -10   1  12        2.73        4.98      5.40 o 
  -9   1  12       21.27        7.31      5.73 o 
  -8   1  12       52.21       63.71      8.93 o 
  -7   1  12        0.29       -0.07      4.85 o 
  -6   1  12       15.32       20.46      3.77 o 
  -5   1  12       31.85       28.98      4.24 o 
  -4   1  12       84.45       77.54      5.73 o 
  -3   1  12        2.15        1.20      3.39 o 
  -2   1  12      117.69      120.41      7.16 o 
  -1   1  12       37.69       25.65      4.89 o 
   0   1  12       27.76       24.87      6.49 o 
   1   1  12       65.61       51.18      8.08 o 
   2   1  12        2.65        5.29      5.66 o 
   3   1  12        0.82        3.52      5.65 o 
 -12   2  12       32.64       30.73     11.49 o 
 -11   2  12      215.23      233.28     15.22 o 
 -10   2  12       91.52       86.78     10.15 o 
  -9   2  12      468.83      472.79     27.53 o 
  -8   2  12      220.65      198.75     13.13 o 
  -7   2  12      132.24      157.67     11.70 o 
  -6   2  12      122.72      130.10      7.47 o 
  -5   2  12      147.71      147.98      7.93 o 
  -4   2  12      200.14      180.17     14.90 o 
  -3   2  12      144.99      156.43      8.18 o 
  -2   2  12      145.70      148.57      7.82 o 
  -1   2  12       31.27       31.32      5.45 o 
   0   2  12      265.91      266.75     14.08 o 
   1   2  12       49.80       53.80      8.20 o 
   2   2  12      159.84      161.48     27.72 o 
   3   2  12       21.76       17.25      6.42 o 
 -12   3  12       25.32       16.73      7.12 o 
 -11   3  12       65.56       57.59      9.40 o 
 -10   3  12       26.44        8.52      5.97 o 
  -9   3  12        7.01        4.88      8.05 o 
  -8   3  12      100.23       81.04      9.48 o 
  -7   3  12      395.92      392.70     13.96 o 
  -6   3  12       16.14       17.60      6.89 o 
  -5   3  12      249.64      268.47     12.90 o 
  -4   3  12        8.36        9.64      4.15 o 
  -3   3  12      112.30      112.11      6.81 o 
  -2   3  12      199.12      186.35     11.17 o 
  -1   3  12        2.49        9.95      5.77 o 
   0   3  12        1.34       -0.78      4.47 o 
   1   3  12        1.07        4.95      4.99 o 
   2   3  12       23.43       27.40      9.40 o 
   3   3  12        0.02       -0.04      5.02 o 
 -12   4  12        7.29       -7.40      8.76 o 
 -11   4  12      113.57      124.47     12.33 o 
 -10   4  12       52.67       46.16      8.97 o 
  -9   4  12      108.05       92.42     14.93 o 
  -8   4  12      151.46      163.99     12.19 o 
  -7   4  12      395.52      423.83     13.62 o 
  -6   4  12      562.58      566.73     20.78 o 
  -5   4  12      292.88      292.91     15.39 o 
  -4   4  12      111.76      107.28      8.02 o 
  -3   4  12      105.83      103.08      7.97 o 
  -2   4  12      483.37      484.86     22.18 o 
  -1   4  12      371.02      397.31     14.09 o 
   0   4  12      391.94      371.48     31.22 o 
   1   4  12      150.15      154.33     11.98 o 
   2   4  12      156.65      152.91     12.34 o 
   3   4  12       56.25       74.91     17.81 o 
 -11   5  12       19.23        6.65      8.91 o 
 -10   5  12       12.05       12.72      6.71 o 
  -9   5  12       19.81       13.99      6.51 o 
  -8   5  12        3.70        1.16      7.72 o 
  -7   5  12       35.41       33.99      5.61 o 
  -6   5  12      331.12      321.08     11.95 o 
  -5   5  12        0.03        1.36      4.68 o 
  -4   5  12      170.02      170.00      9.83 o 
  -3   5  12      169.78      188.39     13.66 o 
  -2   5  12       11.48       19.17      5.22 o 
  -1   5  12        6.92        6.33      6.98 o 
   0   5  12       13.33        6.74      5.66 o 
   1   5  12       32.15       22.87      7.11 o 
   2   5  12       11.37       19.96     10.95 o 
 -10   6  12      202.48      201.63     14.53 o 
  -9   6  12      125.86      111.48     11.20 o 
  -8   6  12      253.13      297.08     15.66 o 
  -7   6  12      195.56      175.47     12.42 o 
  -6   6  12      235.33      255.08     14.35 o 
  -5   6  12       82.54       98.48      7.87 o 
  -4   6  12        1.27        4.78      4.36 o 
  -3   6  12       58.78       73.16      7.54 o 
  -2   6  12       53.12       50.71      6.95 o 
  -1   6  12      482.09      469.52     58.27 o 
   0   6  12      244.58      232.92     22.36 o 
   1   6  12      402.28      456.28     19.58 o 
 -10   7  12       16.13        8.23      6.88 o 
  -9   7  12        1.14      -10.95      9.07 o 
  -8   7  12       37.92       45.83     13.72 o 
  -7   7  12       21.18       21.91      7.17 o 
  -6   7  12       21.54       24.14      7.21 o 
  -5   7  12      104.86      102.80      9.35 o 
  -4   7  12        6.63        1.71      4.33 o 
  -3   7  12       67.94       58.49      7.75 o 
  -2   7  12       69.32       61.29      7.40 o 
  -1   7  12       40.47       22.19      6.63 o 
   0   7  12        7.48        4.32      5.90 o 
   1   7  12        2.75        2.25      5.71 o 
  -8   8  12      226.58      245.38     23.73 o 
  -7   8  12      148.87      167.85     13.11 o 
  -6   8  12       97.89       97.58     10.84 o 
  -5   8  12       44.41       45.68      9.08 o 
  -4   8  12       51.13       37.63      6.48 o 
  -3   8  12      217.62      229.75     16.83 o 
  -2   8  12       10.94        5.21      5.83 o 
  -1   8  12      235.21      293.64     16.28 o 
  -7   9  12       14.03        5.71      7.03 o 
  -6   9  12       66.01       61.89      9.95 o 
  -5   9  12        1.84        0.13      6.38 o 
  -4   9  12       83.60       88.52      8.80 o 
  -3   9  12        1.54        3.31      5.94 o 
  -2   9  12        6.07        4.53      5.77 o 
 -12   1  13       21.04       13.13      6.79 o 
 -11   1  13      164.16      196.59     14.69 o 
 -10   1  13       96.68       96.08     11.10 o 
  -9   1  13       82.71       85.56     10.27 o 
  -8   1  13      224.35      220.11     14.08 o 
  -7   1  13      232.57      225.04     14.09 o 
  -6   1  13      262.24      259.04      9.32 o 
  -5   1  13       64.26       57.34      5.52 o 
  -4   1  13      262.33      258.92      9.60 o 
  -3   1  13        6.68        4.02      3.95 o 
  -2   1  13      234.56      244.33      9.82 o 
  -1   1  13       15.51       12.31      4.27 o 
   0   1  13      314.84      302.84     15.57 o 
   1   1  13      367.17      396.91     18.11 o 
   2   1  13      158.10      184.13     18.74 o 
 -11   2  13        5.39        9.70      6.49 o 
 -10   2  13       25.46       37.53      8.24 o 
  -9   2  13       19.42       25.22      7.40 o 
  -8   2  13        4.78       12.05      6.38 o 
  -7   2  13       28.18       32.17      7.46 o 
  -6   2  13       16.71       15.85      4.02 o 
  -5   2  13       46.23       43.08      5.06 o 
  -4   2  13       34.38       30.77      4.93 o 
  -3   2  13        1.50        1.49      3.69 o 
  -2   2  13        2.85        0.57      3.74 o 
  -1   2  13        7.04        7.20      4.80 o 
   0   2  13       22.34       19.14     10.94 o 
   1   2  13       27.34       22.41      6.89 o 
   2   2  13      124.15      114.24     11.35 o 
 -11   3  13       13.34        0.51      9.01 o 
 -10   3  13       36.16       35.28      8.22 o 
  -9   3  13      128.19      125.41     11.88 o 
  -8   3  13      576.54      565.70     21.46 o 
  -7   3  13      449.55      459.90     14.62 o 
  -6   3  13      660.06      625.02     23.64 o 
  -5   3  13      361.22      365.91     11.09 o 
  -4   3  13      194.44      191.88      8.55 o 
  -3   3  13      148.30      175.06     11.66 o 
  -2   3  13      273.70      294.11     12.64 o 
  -1   3  13       85.36       87.42      8.27 o 
   0   3  13      122.26      128.73     14.12 o 
   1   3  13      114.21      130.15     11.78 o 
 -11   4  13       25.72       26.37      9.55 o 
 -10   4  13       18.64        9.22      6.07 o 
  -9   4  13       31.51       50.89      9.20 o 
  -8   4  13       22.49       30.04      8.04 o 
  -7   4  13       84.07       86.74      7.68 o 
  -6   4  13        0.01       -4.58      4.73 o 
  -5   4  13       21.75       21.43      5.63 o 
  -4   4  13      103.60      108.02      8.29 o 
  -3   4  13      129.81      119.32      8.85 o 
  -2   4  13        7.73        6.11      6.65 o 
  -1   4  13       53.87       54.14      9.79 o 
   0   4  13       19.35       16.10      7.95 o 
   1   4  13       26.23       46.92     19.29 o 
 -10   5  13      172.67      169.55     13.77 o 
  -9   5  13      108.74       97.46     10.99 o 
  -8   5  13       76.30       53.01     10.57 o 
  -7   5  13       53.58       78.57     10.58 o 
  -6   5  13       13.92       10.00      9.99 o 
  -5   5  13       33.32       44.84      6.20 o 
  -4   5  13       73.53       60.99      7.14 o 
  -3   5  13      345.37      367.17     14.01 o 
  -2   5  13      114.66      116.49      9.41 o 
  -1   5  13       90.60       83.96      9.86 o 
   0   5  13      183.72      186.42     13.61 o 
  -9   6  13        0.33       -4.89     12.60 o 
  -8   6  13       46.34       42.77     13.95 o 
  -7   6  13       22.51       19.10      6.88 o 
  -6   6  13      195.00      184.27     13.28 o 
  -5   6  13        1.71       -4.58      3.86 o 
  -4   6  13      218.16      198.21     10.99 o 
  -3   6  13       94.62       91.05      8.40 o 
  -2   6  13       83.25       88.45      8.52 o 
  -1   6  13       21.06       16.04      6.66 o 
   0   6  13        1.71        9.43      7.77 o 
  -8   7  13      229.36      256.73     25.28 o 
  -7   7  13      289.11      283.67     15.97 o 
  -6   7  13       14.11        2.64      6.38 o 
  -5   7  13       48.81       67.96     10.12 o 
  -4   7  13        3.43        5.56      4.80 o 
  -3   7  13       30.59       42.10      7.08 o 
  -2   7  13      117.76      129.98     20.24 o 
  -6   8  13        0.62        5.97      6.73 o 
  -5   8  13        0.77       -5.66      5.69 o 
  -4   8  13        4.48        8.17      5.18 o 
 -11   0  14       17.96       34.21     12.06 o 
 -10   0  14        7.51        7.89      8.86 o 
  -9   0  14        1.15        3.37      9.37 o 
  -8   0  14      118.50      109.39     16.41 o 
  -7   0  14       17.72        7.55      9.54 o 
  -6   0  14      174.77      214.30     12.97 o 
  -5   0  14       51.02       39.03      7.47 o 
  -4   0  14      152.09      135.78     20.41 o 
  -3   0  14       93.53       77.96      9.50 o 
  -2   0  14      259.15      271.26     15.24 o 
  -1   0  14      120.93      116.88     27.18 o 
   0   0  14        1.72        1.28      7.25 o 
 -11   1  14        0.21        2.64      7.23 o 
 -10   1  14        4.75       -1.63      5.58 o 
  -9   1  14        0.48       -1.89      8.86 o 
  -8   1  14        9.87       13.68      7.60 o 
  -7   1  14        0.01       -1.44      5.85 o 
  -6   1  14       10.61        8.80      4.04 o 
  -5   1  14      121.18      112.57      7.25 o 
  -4   1  14      106.70       97.98      9.03 o 
  -3   1  14       45.04       35.76      5.54 o 
  -2   1  14       16.24        8.44      4.48 o 
  -1   1  14        5.87        7.08      5.45 o 
   0   1  14       17.77       12.43      6.32 o 
 -10   2  14      310.25      301.10     25.33 o 
  -9   2  14      189.06      169.63     13.95 o 
  -8   2  14      385.13      402.92     27.99 o 
  -7   2  14      582.58      596.74     22.56 o 
  -6   2  14      523.57      538.84     16.39 o 
  -5   2  14       34.95       42.93      5.45 o 
  -4   2  14       99.27       89.73      7.03 o 
  -3   2  14       19.23       18.65      5.99 o 
  -2   2  14       34.31       28.47      6.05 o 
  -1   2  14      138.96      167.85     12.79 o 
   0   2  14      115.49      120.45     11.65 o 
 -10   3  14        7.61        9.66      6.70 o 
  -9   3  14      122.33      106.33     15.92 o 
  -8   3  14       50.19       27.16      8.29 o 
  -7   3  14        8.83        7.96      8.59 o 
  -6   3  14        4.50       -1.36      4.37 o 
  -5   3  14       35.02       30.54      5.04 o 
  -4   3  14        1.84       11.06      4.79 o 
  -3   3  14       18.85       19.56      5.42 o 
  -2   3  14       10.31       11.64      5.38 o 
  -1   3  14        3.40       -0.17      5.16 o 
  -9   4  14        3.43        1.10      6.22 o 
  -8   4  14       40.94       34.31      8.65 o 
  -7   4  14      224.03      227.44     12.32 o 
  -6   4  14      212.17      212.04     29.67 o 
  -5   4  14      218.34      231.68     11.18 o 
  -4   4  14      266.39      248.80     11.97 o 
  -3   4  14      103.99      110.77      9.16 o 
  -2   4  14      146.85      152.13     10.58 o 
  -1   4  14       32.06       24.42      7.14 o 
  -9   5  14        0.02       -8.05      5.37 o 
  -8   5  14        6.91      -11.90      8.53 o 
  -7   5  14        0.22        1.57      5.67 o 
  -6   5  14        5.50       -0.51      6.19 o 
  -5   5  14       15.15       17.70      5.28 o 
  -4   5  14       19.44       22.82      6.40 o 
  -3   5  14        9.25       15.25      5.41 o 
  -2   5  14       31.36       38.20      7.00 o 
  -7   6  14      101.88      102.13     11.22 o 
  -6   6  14       41.91       47.97      8.85 o 
  -5   6  14       32.47       32.05      8.61 o 
  -4   6  14       18.66       19.87      6.42 o 
  -3   6  14      111.84      111.03     13.18 o 
  -9   1  15       53.12       49.75     13.48 o 
  -8   1  15       87.57       73.34     11.03 o 
  -7   1  15      165.99      159.98     14.10 o 
  -6   1  15      351.60      356.74     14.39 o 
  -5   1  15      126.44      133.92     15.35 o 
  -4   1  15       95.20       92.71      7.43 o 
  -3   1  15      200.64      209.76     10.21 o 
  -2   1  15       24.68       14.08      5.77 o 
  -9   2  15       18.20       10.17      7.24 o 
  -8   2  15       40.62       35.53      9.08 o 
  -7   2  15        0.13        0.75      8.07 o 
  -6   2  15        6.53       -0.29      4.98 o 
  -5   2  15       38.40       39.05      7.83 o 
  -4   2  15        6.53        9.40      5.19 o 
  -3   2  15       43.51       52.54      7.29 o 
  -8   3  15      143.91      123.15     17.12 o 
  -7   3  15       75.12       86.44     11.15 o 
  -6   3  15       89.04      100.94      8.93 o 
  -5   3  15       55.13       49.38      6.99 o 
  -4   3  15        8.44        1.42      4.63 o 
  -3   3  15       14.39        7.97      5.13 o 
  -7   4  15       10.61       12.27     11.56 o 
  -6   4  15       10.80        5.73      6.70 o 
  -5   4  15       44.20       58.45      7.48 o 
  -4   4  15        0.76        4.44      5.10 o 
                                                 
